# Supplementary material for: Vesicular Stomatitis Virus as a Platform for Protease Activity Measurements
Source: Curr Protoc. 2024 Nov 21;4(11):e70062. doi: 10.1002/cpz1.70062 (PMC11580764; doi:10.1002/cpz1.70062)
Supplement: Supplementary file 2 — Supplemental File 1. Titer calculation file. [file CPZ1-4-0-s001.xlsx]

## Sheet: calculation
Template for calculation of TCID50 according to the method of Spearman and Kärber
TCID50/ml = X*10[k+d*(0,5-(r/n))]
k	9		Positive exponent of the highest dilution tested (e.g., highest dilution tested = 10E-11 => k=11)
r	8		Total number of wells that were infected, but are cytopathic effect negative – not including the control wells without virus!
X	10		Extrapolating factor to get TCID50 per milliliter; X=10 when working according to this protocol (100 µl viral dilution are added per well; multiply by X=10 to get TCID50/ml).
d	1		Spacing between dilutions; d=0,5 for 1/2 log serial dilutions, d=1 for 10-fold serial dilutions
n	8		Number of wells per dilution; n=8 when working according to this protocol.
TCID50/ml	3.16228e+09

## Sheet: documentation template (print)
Date		1	2	3	4	5	6	7	8	9	10	11	12	Date
	Dil.
k:	A													k:
r:	B													r:
X:	C													X:
d:	D													d:
n:	E													n:
Titer	F													Titer
x	G													x
10E	H													10E
Plate Name:
Date		1	2	3	4	5	6	7	8	9	10	11	12	Date
	Dil.
k:	A													k:
r:	B													r:
X:	C													X:
d:	D													d:
n:	E													n:
Titer	F													Titer
x	G													x
10E	H													10E
Plate Name:
Date		1	2	3	4	5	6	7	8	9	10	11	12	Date
	Dil.
k:	A													k:
r:	B													r:
X:	C													X:
d:	D													d:
n:	E													n:
Titer	F													Titer
x	G													x
10E	H													10E
Plate Name:
Date		1	2	3	4	5	6	7	8	9	10	11	12	Date
	Dil.
k:	A													k:
r:	B													r:
X:	C													X:
d:	D													d:
n:	E													n:
Titer	F													Titer
x	G													x
10E	H													10E
Plate Name:
