# Supplementary material for: Vesicular Stomatitis Virus as a Platform for Protease Activity Measurements
Source: Curr Protoc. 2024 Nov 21;4(11):e70062. doi: 10.1002/cpz1.70062 (PMC11580764; doi:10.1002/cpz1.70062)
Supplement: Supplementary file 3 — Supplemental File 2. MOI and compound dilution calculation file. [file CPZ1-4-0-s004.xlsx]

## Sheet: assay calculations
									Comments
	CELLS + MOI	Cells per well	*	Number of wells	=	Total amount of cells needed in this experiment			Amount of cells needed for the experiment. The cell number can vary depending on the inhibitor. Toxic inhibitors require higher cell numbers.
		20000	*	300	=	6000000
		Cells total	*	MOI	=	Virus particles needed in this experiment			Amount of virus particles needed to reach the desired MOI. E.g. 100 cells with an MOI of 0.01 means 1 virus particle.
		6000000	*	0.01	=	60000
		Virus particles		60000	=	0.106762	ml		Volume of virus stock needed to get to desired amount of virus particles, i.e. the right MOI. (ml)
		Titer (PFU or TCID50 / ml)		562000
						106.762	µl		the same in µl
		Desired volume per well in µl		Number of wells		Total volume in µl			To this 50 µl per well containing cells, 50 µl of inhibitor and virus will be added.
		50	*	300	=	15000
			Total volume		=	virus stock volume + medium
		15000	-	106.762	=	14893.2	µl
	INHIBITOR + VIRUS	96-well plate columns of inhibitor				Base volume of first row without serial dilution
		8				400	µl
		Factor of the serial dilution	3			Volume for first row plus volume for subsequent serial dilution
			2			600	µl
		Extra volume for pipetting inprecision				Volume for first row with subsequent serial dilution and extra volume			Extra volume for pipetting inprecision. The larger the deep well plate, the more extra volume is needed to make up for volume sticking to the plastic surface.
		60	µl			660	µl
		[c] Stock inhibitor	[c] 1. row			=
		10000	100	Volume of diluted inhibitor		13.2	µl
		µM	µM			+
						646.8	µl
						660	µl		Serial dilution row 1 (Volume of virus medium + inhibitor)
				240	µl	420	µl		Serial dilution row 2 (Volume of virus medium)
				240	µl	420	µl		Serial dilution row 3 (Volume of virus medium)
					…	…
