# Supplementary material for: Vesicular Stomatitis Virus as a Platform for Protease Activity Measurements
Source: Curr Protoc. 2024 Nov 21;4(11):e70062. doi: 10.1002/cpz1.70062 (PMC11580764; doi:10.1002/cpz1.70062)
Supplement: Supplementary file 4 — Supplemental File 3. Raw data file. [file CPZ1-4-0-s006.xlsx]

## Sheet: 7A-C
	µM	Inhibitor 1			Inhibitor 2
	0	4	3	2	2	0	0
	0.1	2	2	0	2	1	4
	0.3	3	6	3	1	0	0
	1	19	20	19	1	0	3
	3	122	122	140	1	1	1
	10	900	1013	726	1	3	1
	30	1133	1068	1283	6	6	1
	100	952	1071	1066	13	14	11

## Sheet: 7D-F
	µMol	Inhibitor 1				Inhibitor 2
	0	1854	1841	1660	1837	1719	1993	1773	1861
	0.001	1701	1809	1743	1660	1496	1463	1837	1770
	0.003	1777	1861	1747	1807	1640	1544	1770	1966
	0.01	1890	1740	1706	1706	1909	1653	1859	2107
	0.03	1610	1630	1920	1806	1867	1824	2084	1861
	0.1	1850	1729	1629	1903	1931	1766	1844	1494
	0.3	1873	1931	1780	1669	1583	1131	1553	1711
	1	2167	1801	1764	1986	264	917	574	826
	3	1869	1794	1843	1923	40	66	41	77
	10	2023	1924	2044	1913	7	19	11	24
	30	1759	1823	1269	1464	6	1	4	6
	100	89	154	96	84	1	3	4	6

## Sheet: 7G-I
	Hours	Virus 1												Virus 2
	0	0	0	0	0	0	0	0	0	0	0	0	0	0	0	0	0	0	0	0	0	0	0	0	0
	13	9	1	3	0	4	1	0	1	1	0	0	3	0	11	7	1	4	1	1	3	0	1	4	4
	24	27	13	11	21	17	17	16	11	10	20	13	16	14	11	13	13	11	9	14	17	20	11	4	23
	36	251	160	211	240	320	249	243	249	217	221	206	227	156	147	183	154	129	147	113	189	193	184	109	148
	48	977	719	943	986	1137	1020	1123	1010	959	1016	910	937	586	569	640	669	561	666	519	709	784	684	481	594
	61	1202	1329	1497	1500	1510	1550	1599	1495	1420	1367	1420	1333	1104	1120	1165	1189	1091	1236	1179	1201	1224	1204	1097	1100
	72	1135	1319	1355	1379	1422	1424	1452	1401	1293	1182	1343	1170	1156	1167	1253	1264	1230	1307	1222	1223	1241	1187	1223	1144
	86	816	949	978	1103	998	1082	1122	977	876	776	879	674	761	901	944	964	1046	931	1034	996	858	939	981	783

## Sheet: 7J
	µM	Inhibitor 1			Inhibitor 2
	100	1089	881	921	794	628	821
	30	1098	999	916	908	838	828
	10	540	451	488	191	180	187
	3	56	52	49	13	22	11
	1	8	3	4	1	6	3
	0.3	4	1	1	3	1	4
	0.1	4	0	0	1	1	1
	0	4	2	0	1	1	0

## Sheet: 7K
	µM	Inhibitor 1			Inhibitor 2
	0.01	1071	889	934	789	633	810
	0.1	1122	977	990	906	842	819
	0.3	544	447	479	189	182	188
	1	54	50	51	15	23	10
	3	6	7	3	1	5	2
	10	2	4	2	4	1	3
	30	3	2	0	1	1	1
	100	2	2	0	1	1	1

## Sheet: 7M
	µM	Inhibitor 1			Inhibitor 2
	100	1130	1093	1117	662	767	771
	30	896	963	1052	148	172	148
	10	189	197	182	21	23	31
	3	28	22	23	6	2	8
	1	1	6	3	4	3	0
	0.3	2	2	8	1	3	6
	0.1	0	4	3	2	2	4
	0	1	1	3	2	2	2
	Highest mean	1113.33
	µM	Inhibitor 1			Inhibitor 2
	100	1.01497	0.981737	1.00329	0.594611	0.688922	0.692515
	30	0.80479	0.86497	0.94491	0.132934	0.154491	0.132934
	10	0.16976	0.176946	0.163473	0.0188623	0.0206587	0.0278443
	3	0.0251497	0.0197605	0.0206587	0.00538922	0.00179641	0.00718563
	1	0.000898204	0.00538922	0.00269461	0.00359281	0.00269461	0
	0.3	0.00179641	0.00179641	0.00718563	0.000898204	0.00269461	0.00538922
	0.1	0	0.00359281	0.00269461	0.00179641	0.00179641	0.00359281
	0	0.000898204	0.000898204	0.00269461	0.00179641	0.00179641	0.00179641

## Sheet: 7N
	µM	Inhibitor 1				Inhibitor 2
	100	34	37	53	44	3	4	4	4
	30	103	209	156	237	27	20	27	29
	10	1606	1527	1819	1605	89	149	146	44
	3	2036	2086	1973	1981	556	820	660	960
	1	1950	1954	1939	1914	1544	1567	1691	2214
	0.3	1860	1836	1991	1779	2064	2169	2461	2006
	0.1	1934	1881	1883	1887	2387	2247	2334	2141
	0.03	1880	1864	1890	2019	2297	2153	1869	2404
	0.01	1857	1947	1901	1920	2297	2236	2203	2297
	0.003	1894	2013	2021	2000	2187	2320	2281	2373
	0.001	1980	1886	1997	2023	2171	2466	2210	2201
	0	2034	2006	2110	1939	2277	2219	2021	2344
	Highest mean	2022.25				2290.25
	µM	Inhibitor 1				Inhibitor 2
	100	0.016813	0.0182965	0.0262084	0.0217579	0.0013099	0.00174653	0.00174653	0.00174653
	30	0.0509334	0.10335	0.0771418	0.117196	0.0117891	0.00873267	0.0117891	0.0126624
	10	0.794165	0.7551	0.899493	0.79367	0.0388604	0.0650584	0.0637485	0.0192119
	3	1.0068	1.03152	0.975646	0.979602	0.242768	0.35804	0.288178	0.419168
	1	0.964272	0.96625	0.958833	0.946471	0.674162	0.684205	0.738347	0.966707
	0.3	0.919768	0.9079	0.984547	0.879713	0.901212	0.947058	1.07456	0.875887
	0.1	0.95636	0.930152	0.931141	0.933119	1.04224	0.981116	1.0191	0.934832
	0.03	0.929658	0.921746	0.934603	0.998393	1.00295	0.940072	0.816068	1.04967
	0.01	0.918284	0.962789	0.940042	0.949438	1.00295	0.976313	0.961904	1.00295
	0.003	0.936581	0.995426	0.999382	0.988997	0.954918	1.01299	0.995961	1.03613
	0.001	0.979107	0.932625	0.987514	1.00037	0.947931	1.07674	0.96496	0.96103
	0	1.00581	0.991964	1.04339	0.958833	0.994215	0.96889	0.882436	1.02347
