# Supplementary material for: Vesicular Stomatitis Virus as a Platform for Protease Activity Measurements
Source: Curr Protoc. 2024 Nov 21;4(11):e70062. doi: 10.1002/cpz1.70062 (PMC11580764; doi:10.1002/cpz1.70062)
Supplement: Supplementary file 5 — Supplemental sequence 1. VSV lacking P gene and encoding dsRed. [file CPZ1-4-0-s005.gb]

LOCUS       Supplemental_Sequence_1_VSV-deltaP-dsRed       14275 bp    DNA     circular UNA 28-JUL-2024
DEFINITION  Ligation of inverted Fragment 1 into Fragment 2.
ACCESSION   urn.local...6c-i0ghz3g
VERSION     urn.local...6c-i0ghz3g
KEYWORDS    .
SOURCE      
  ORGANISM  .
FEATURES             Location/Qualifiers
     misc_feature    620..643
                     /Clone_Manager_'Draw_As'="Region"
                     /label="T7 Promoter"
     gene            708..1976
                     /Clone_Manager_'Draw_As'="Gene"
                     /label="N'"
     gene            2077..2754
                     /Clone_Manager_'Draw_As'="Gene"
                     /label="DsREDexpress"
     gene            2764..2776
                     /Clone_Manager_'Draw_As'="Gene"
                     /label="Termination"
     gene            2777..2786
                     /Clone_Manager_'Draw_As'="Gene"
                     /label="mRNA Start"
     gene            2818..3507
                     /Clone_Manager_'Draw_As'="Gene"
                     /label="M"
     gene            3646..5178
                     /Clone_Manager_'Draw_As'="Gene"
                     /label="G"
     gene            5393..11719
                     /Clone_Manager_'Draw_As'="Gene"
                     /label="L"
     misc_feature    11822..11904
                     /Clone_Manager_'Draw_As'="Region"
                     /label="HDV Ribozyme"
     misc_feature    11976..12020
                     /Clone_Manager_'Draw_As'="Region"
                     /label="T7 Terminator"
     gene            complement(13292..14150)
                     /Clone_Manager_'Draw_As'="Gene"
                     /label="AmpR"
ORIGIN      
        1 cacctaaatt gtaagcgtta atattttgtt aaaattcgcg ttaaattttt gttaaatcag
       61 ctcatttttt aaccaatagg ccgaaatcgg caaaatccct tataaatcaa aagaatagac
      121 cgagataggg ttgagtgttg ttccagtttg gaacaagagt ccactattaa agaacgtgga
      181 ctccaacgtc aaagggcgaa aaaccgtcta tcagggcgat ggcccactac gtgaaccatc
      241 accctaatca agttttttgg ggtcgaggtg ccgtaaagca ctaaatcgga accctaaagg
      301 gagcccccga tttagagctt gacggggaaa gccggcgaac gtggcgagaa aggaagggaa
      361 gaaagcgaaa ggagcgggcg ctagggcgct ggcaagtgta gcggtcacgc tgcgcgtaac
      421 caccacaccc gccgcgctta atgcgccgct acagggcgcg tcccattcgc cattcaggct
      481 gcgcaactgt tgggaagggc gatcggtgcg ggcctcttcg ctattacgcc agctggcgaa
      541 agggggatgt gctgcaaggc gattaagttg ggtaacgcca gggttttccc agtcacgacg
      601 ttgtaaaacg acggccagtg aattgtaata cgactcacta taggacgaag acaaacaaac
      661 cattattatc attaaaaggc tcaggagaaa ctttaacagt aatcaaaatg tctgttacag
      721 tcaagagaat cattgacaac acagtcgtag ttccaaaact tcctgcaaat gaggatccag
      781 tggaataccc ggcagattac ttcagaaaat caaaggagat tcctctttac atcaatacta
      841 caaaaagttt gtcagatcta agaggatatg tctaccaagg cctcaaatcc ggaaatgtat
      901 caatcataca tgtcaacagc tacttgtatg gagcattaaa ggacatccgg ggtaagttgg
      961 ataaagattg gtcaagtttc ggaataaaca tcgggaaagc aggggataca atcggaatat
     1021 ttgaccttgt atccttgaaa gccctggacg gcgtacttcc agatggagta tcggatgctt
     1081 ccagaaccag cgcagatgac aaatggttgc ctttgtatct acttggctta tacagagtgg
     1141 gcagaacaca aatgcctgaa tacagaaaaa agctcatgga tgggctgaca aatcaatgca
     1201 aaatgatcaa tgaacagttt gaacctcttg tgccagaagg tcgtgacatt tttgatgtgt
     1261 ggggaaatga cagtaattac acaaaaattg tcgctgcagt ggacatgttc ttccacatgt
     1321 tcaaaaaaca tgaatgtgcc tcgttcagat acggaactat tgtttccaga ttcaaagatt
     1381 gtgctgcatt ggcaacattt ggacacctct gcaaaataac cggaatgtct acagaagatg
     1441 taacgacctg gatcttgaac cgagaagttg cagatgaaat ggtccaaatg atgcttccag
     1501 gccaagaaat tgacaaggcc gattcataca tgccttattt gatcgacttt ggattgtctt
     1561 ctaagtctcc atattcttcc gtcaaaaacc ctgccttcca cttctggggg caattgacag
     1621 ctcttctgct cagatccacc agagcaagga atgcccgaca gcctgatgac attgagtata
     1681 catctcttac tacagcaggt ttgttgtacg cttatgcagt aggatcctct gccgacttgg
     1741 cacaacagtt ttgtgttgga gataacaaat acactccaga tgatagtacc ggaggattga
     1801 cgactaatgc accgccacaa ggcagagatg tggtcgaatg gctcggatgg tttgaagatc
     1861 aaaacagaaa accgactcct gatatgatgc agtatgcgaa aagagcagtc atgtcactgc
     1921 aaggcctaag agagaagaca attggcaagt atgctaagtc agaatttgac aaatgaccct
     1981 ataattctca gatcacctat tatatattat gctacatatg aaaaaaacta acagatatcg
     2041 aattcctgca gcccggggga tccaccggtc gccaccatgg cctcctccga ggacgtcatc
     2101 aaggagttca tgcgcttcaa ggtgcgcatg gagggctccg tgaacggcca cgagttcgag
     2161 atcgagggcg agggcgaggg ccgcccctac gagggcaccc agaccgccaa gctgaaggtg
     2221 accaagggcg gccccctgcc cttcgcctgg gacatcctgt ccccccagtt ccagtacggc
     2281 tccaaggtgt acgtgaagca ccccgccgac atccccgact acaagaagct gtccttcccc
     2341 gagggcttca agtgggagcg cgtgatgaac ttcgaggacg gcggcgtggt gaccgtgacc
     2401 caggactcct ccctgcagga cggctccttc atctacaagg tgaagttcat cggcgtgaac
     2461 ttcccctccg acggccccgt aatgcagaag aagactatgg gctgggaggc ctccaccgag
     2521 cgcctgtacc cccgcgacgg cgtgctgaag ggcgagatcc acaaggccct gaagctgaag
     2581 gacggcggcc actacctggt ggagttcaag tccatctaca tggccaagaa gcccgtgcag
     2641 ctgcccggct actactacgt ggactccaag ctggacatca cctcccacaa cgaggactac
     2701 accatcgtgg agcagtacga gcgcgccgag ggccgccacc acctgttcct gtagcggccg
     2761 cactatgaaa aaaagtaaca gatatcacga tctaagtgtt atcccaatcc attcatcatg
     2821 agttccttaa agaagattct cggtctgaag gggaaaggta agaaatctaa gaaattaggg
     2881 atcgcaccac ccccttatga agaggacact agcatggagt atgctccgag cgctccaatt
     2941 gacaaatcct attttggagt tgacgagatg gacacctatg atccgaatca attaagatat
     3001 gagaaattct tctttacagt gaaaatgacg gttagatcta atcgtccgtt cagaacatac
     3061 tcagatgtgg cagccgctgt atcccattgg gatcacatgt acatcggaat ggcagggaaa
     3121 cgtcccttct acaaaatctt ggcttttttg ggttcttcta atctaaaggc cactccagcg
     3181 gtattggcag atcaaggtca accagagtat cacgctcact gcgaaggcag ggcttatttg
     3241 ccacatagga tggggaagac ccctcccatg ctcaatgtac cagagcactt cagaagacca
     3301 ttcaatatag gtctttacaa gggaacgatt gagctcacaa tgaccatcta cgatgatgag
     3361 tcactggaag cagctcctat gatctgggat catttcaatt cttccaaatt ttctgatttc
     3421 agagagaagg ccttaatgtt tggcctgatt gtcgagaaaa aggcatctgg agcgtgggtc
     3481 ctggactcta tcggccactt caaatgagct agtctaactt ctagcttctg aacaatcccc
     3541 ggtttactca gtctccccta attccagcct ctcgaacaac taatatcctg tcttttctat
     3601 ccctatgaaa aaaactaaca gagatcgatc tgtttacgcg tcactatgaa gtgccttttg
     3661 tacttagcct ttttattcat tggggtgaat tgcaagttca ccatagtttt tccacacaac
     3721 caaaaaggaa actggaaaaa tgttccttct aattaccatt attgcccgtc aagctcagat
     3781 ttaaattggc ataatgactt aataggcaca gccttacaag tcaaaatgcc caagagtcac
     3841 aaggctattc aagcagacgg ttggatgtgt catgcttcca aatgggtcac tacttgtgat
     3901 ttccgctggt atggaccgaa gtatataaca cattccatcc gatccttcac tccatctgta
     3961 gaacaatgca aggaaagcat tgaacaaacg aaacaaggaa cttggctgaa tccaggcttc
     4021 cctcctcaaa gttgtggata tgcaactgtg acggatgccg aagcagtgat tgtccaggtg
     4081 actcctcacc atgtgctggt tgatgaatac acaggagaat gggttgattc acagttcatc
     4141 aacggaaaat gcagcaatta catatgcccc actgtccata actctacaac ctggcattct
     4201 gactataagg tcaaagggct atgtgattct aacctcattt ccatggacat caccttcttc
     4261 tcagaggacg gagagctatc atccctggga aaggagggca cagggttcag aagtaactac
     4321 tttgcttatg aaactggagg caaggcctgc aaaatgcaat actgcaagca ttggggagtc
     4381 agactcccat caggtgtctg gttcgagatg gctgataagg atctctttgc tgcagccaga
     4441 ttccctgaat gcccagaagg gtcaagtatc tctgctccat ctcagacctc agtggatgta
     4501 agtctaattc aggacgttga gaggatcttg gattattccc tctgccaaga aacctggagc
     4561 aaaatcagag cgggtcttcc aatctctcca gtggatctca gctatcttgc tcctaaaaac
     4621 ccaggaaccg gtcctgcttt caccataatc aatggtaccc taaaatactt tgagaccaga
     4681 tacatcagag tcgatattgc tgctccaatc ctctcaagaa tggtcggaat gatcagtgga
     4741 actaccacag aaagggaact gtgggatgac tgggcaccat atgaagacgt ggaaattgga
     4801 cccaatggag ttctgaggac cagttcagga tataagtttc ctttatacat gattggacat
     4861 ggtatgttgg actccgatct tcatcttagc tcaaaggctc aggtgttcga acatcctcac
     4921 attcaagacg ctgcttcgca acttcctgat gatgagagtt tattttttgg tgatactggg
     4981 ctatccaaaa atccaatcga gcttgtagaa ggttggttca gtagttggaa aagctctatt
     5041 gcctcttttt tctttatcat agggttaatc attggactat tcttggttct ccgagttggt
     5101 atccatcttt gcattaaatt aaagcacacc aagaaaagac agatttatac agacatagag
     5161 atgaaccgac ttggaaagta actcaaatcc tgctaggtat gaaaaaaact aacagatatc
     5221 acgctcgaga attaattgct aggtatgaaa aaaactaaca gatatcacgc tcgagaatta
     5281 attgctagcc agattcttca tgtttggacc aaatcaactt gtgataccat gctcaaagag
     5341 gcctcaatta tatttgagtt tttaattttt atgaaaaaaa ctaacagcaa tcatggaagt
     5401 ccacgatttt gagaccgacg agttcaatga tttcaatgaa gatgactatg ccacaagaga
     5461 attcctgaat cccgatgagc gcatgacgta cttgaatcat gctgattaca acctgaattc
     5521 tcctctaatt agtgatgata ttgacaattt aatcaggaaa ttcaattctc ttccaattcc
     5581 ctcgatgtgg gatagtaaga actgggatgg agttcttgag atgttaacgt catgtcaagc
     5641 caatcccatc ccaacatctc agatgcataa atggatggga agttggttaa tgtctgataa
     5701 tcatgatgcc agtcaagggt atagtttttt acatgaagtg gacaaagagg cagaaataac
     5761 atttgacgtg gtggagacct tcatccgcgg ctggggcaac aaaccaattg aatacatcaa
     5821 aaaggaaaga tggactgact cattcaaaat tctcgcttat ttgtgtcaaa agtttttgga
     5881 cttacacaag ttgacattaa tcttaaatgc tgtctctgag gtggaattgc tcaacttggc
     5941 gaggactttc aaaggcaaag tcagaagaag ttctcatgga acgaacatat gcaggattag
     6001 ggttcccagc ttgggtccta cttttatttc agaaggatgg gcttacttca agaaacttga
     6061 tattctaatg gaccgaaact ttctgttaat ggtcaaagat gtgattatag ggaggatgca
     6121 aacggtgcta tccatggtat gtagaataga caacctgttc tcagagcaag acatcttctc
     6181 ccttctaaat atctacagaa ttggagataa aattgtggag aggcagggaa atttttctta
     6241 tgacttgatt aaaatggtgg aaccgatatg caacttgaag ctgatgaaat tagcaagaga
     6301 atcaaggcct ttagtcccac aattccctca ttttgaaaat catatcaaga cttctgttga
     6361 tgaaggggca aaaattgacc gaggtataag attcctccat gatcagataa tgagtgtgaa
     6421 aacagtggat ctcacactgg tgatttatgg atcgttcaga cattggggtc atccttttat
     6481 agattattac actggactag aaaaattaca ttcccaagta accatgaaga aagatattga
     6541 tgtgtcatat gcaaaagcac ttgcaagtga tttagctcgg attgttctat ttcaacagtt
     6601 caatgatcat aaaaagtggt tcgtgaatgg agacttgctc cctcatgatc atccctttaa
     6661 aagtcatgtt aaagaaaata catggcccac agctgctcaa gttcaagatt ttggagataa
     6721 atggcatgaa cttccgctga ttaaatgttt tgaaataccc gacttactag acccatcgat
     6781 aatatactct gacaaaagtc attcaatgaa taggtcagag gtgttgaaac atgtccgaat
     6841 gaatccgaac actcctatcc ctagtaaaaa ggtgttgcag actatgttgg acacaaaggc
     6901 taccaattgg aaagaatttc ttaaagagat tgatgagaag ggcttagatg atgatgatct
     6961 aattattggt cttaaaggaa aggagaggga actgaagttg gcaggtagat ttttctccct
     7021 aatgtcttgg aaattgcgag aatactttgt aattaccgaa tatttgataa agactcattt
     7081 cgtccctatg tttaaaggcc tgacaatggc ggacgatcta actgcagtca ttaaaaagat
     7141 gttagattcc tcatccggcc aaggattgaa gtcatatgag gcaatttgca tagccaatca
     7201 cattgattac gaaaaatgga ataaccacca aaggaagtta tcaaacggcc cagtgttccg
     7261 agttatgggc cagttcttag gttatccatc cttaatcgag agaactcatg aattttttga
     7321 gaaaagtctt atatactaca atggaagacc agacttgatg cgtgttcaca acaacacact
     7381 gatcaattca acctcccaac gagtttgttg gcaaggacaa gagggtggac tggaaggtct
     7441 acggcaaaaa ggatggagta tcctcaatct actggttatt caaagagagg ctaaaatcag
     7501 aaacactgct gtcaaagtct tggcacaagg tgataatcaa gttatttgca cacagtataa
     7561 aacgaagaaa tcgagaaacg ttgtagaatt acagggtgct ctcaatcaaa tggtttctaa
     7621 taatgagaaa attatgactg caatcaaaat agggacaggg aagttaggac ttttgataaa
     7681 tgacgatgag actatgcaat ctgcagatta cttgaattat ggaaaaatac cgattttccg
     7741 tggagtgatt agagggttag agaccaagag atggtcacga gtgacttgtg tcaccaatga
     7801 ccaaataccc acttgtgcta atataatgag ctcagtttcc acaaatgctc tcaccgtagc
     7861 tcattttgct gagaacccaa tcaatgccat gatacagtac aattattttg ggacatttgc
     7921 tagactcttg ttgatgatgc atgatcctgc tcttcgtcaa tcattgtatg aagttcaaga
     7981 taagataccg ggcttgcaca gttctacttt caaatacgcc atgttgtatt tggacccttc
     8041 cattggagga gtgtcgggca tgtctttgtc caggtttttg attagagcct tcccagatcc
     8101 cgtaacagaa agtctctcat tctggagatt catccatgta catgctcgaa gtgagcatct
     8161 gaaggagatg agtgcagtat ttggaaaccc cgagatagcc aagtttcgaa taactcacat
     8221 agacaagcta gtagaagatc caacctctct gaacatcgct atgggaatga gtccagcgaa
     8281 cttgttaaag actgaggtta aaaaatgctt aatcgaatca agacaaacca tcaggaacca
     8341 ggtgattaag gatgcaacca tatatttgta tcatgaagag gatcggctca gaagtttctt
     8401 atggtcaata aatcctctgt tccctagatt tttaagtgaa ttcaaatcag gcactttttt
     8461 gggagtcgca gacgggctca tcagtctatt tcaaaattct cgtactattc ggaactcctt
     8521 taagaaaaag tatcataggg aattggatga tttgattgtg aggagtgagg tatcctcttt
     8581 gacacattta gggaaacttc atttgagaag gggatcatgt aaaatgtgga catgttcagc
     8641 tactcatgct gacacattaa gatacaaatc ctggggccgt acagttattg ggacaactgt
     8701 accccatcca ttagaaatgt tgggtccaca acatcgaaaa gagactcctt gtgcaccatg
     8761 taacacatca gggttcaatt atgtttctgt gcattgtcca gacgggatcc atgacgtctt
     8821 tagttcacgg ggaccattgc ctgcttatct agggtctaaa acatctgaat ctacatctat
     8881 tttgcagcct tgggaaaggg aaagcaaagt cccactgatt aaaagagcta cacgtcttag
     8941 agatgctatc tcttggtttg ttgaacccga ctctaaacta gcaatgacta tactttctaa
     9001 catccactct ttaacaggcg aagaatggac caaaaggcag catgggttca aaagaacagg
     9061 gtctgccctt cataggtttt cgacatctcg gatgagccat ggtgggttcg catctcagag
     9121 cactgcagca ttgaccaggt tgatggcaac tacagacacc atgagggatc tgggagatca
     9181 gaatttcgac tttttattcc aagcaacgtt gctctatgct caaattacca ccactgttgc
     9241 aagagacgga tggatcacca gttgtacaga tcattatcat attgcctgta agtcctgttt
     9301 gagacccata gaagagatca ccctggactc aagtatggac tacacgcccc cagatgtatc
     9361 ccatgtgctg aagacatgga ggaatgggga aggttcgtgg ggacaagaga taaaacagat
     9421 ctatccttta gaagggaatt ggaagaattt agcacctgct gagcaatcct atcaagtcgg
     9481 cagatgtata ggttttctat atggagactt ggcgtataga aaatctactc atgccgagga
     9541 cagttctcta tttcctctat ctatacaagg tcgtattaga ggtcgaggtt tcttaaaagg
     9601 gttgctagac ggattaatga gagcaagttg ctgccaagta atacaccgga gaagtctggc
     9661 tcatttgaag aggccggcca acgcagtgta cggaggtttg atttacttga ttgataaatt
     9721 gagtgtatca cctccattcc tttctcttac tagatcagga cctattagag acgaattaga
     9781 aacgattccc cacaagatcc caacctccta tccgacaagc aaccgtgata tgggggtgat
     9841 tgtcagaaat tacttcaaat accaatgccg tctaattgaa aagggaaaat acagatcaca
     9901 ttattcacaa ttatggttat tctcagatgt cttatccata gacttcattg gaccattctc
     9961 tatttccacc accctcttgc aaatcctata caagccattt ttatctggga aagataagaa
    10021 tgagttgaga gagctggcaa atctttcttc attgctaaga tcaggagagg ggtgggaaga
    10081 catacatgtg aaattcttca ccaaggacat attattgtgt ccagaggaaa tcagacatgc
    10141 ttgcaagttc gggattgcta aggataataa taaagacatg agctatcccc cttggggaag
    10201 ggaatccaga gggacaatta caacaatccc tgtttattat acgaccaccc cttacccaaa
    10261 gatgctagag atgcctccaa gaatccaaaa tcccctgctg tccggaatca ggttgggcca
    10321 attaccaact ggcgctcatt ataaaattcg gagtatatta catggaatgg gaatccatta
    10381 cagggacttc ttgagttgtg gagacggctc cggagggatg actgctgcat tactacgaga
    10441 aaatgtgcat agcagaggaa tattcaatag tctgttagaa ttatcagggt cagtcatgcg
    10501 aggcgcctct cctgagcccc ccagtgccct agaaacttta ggaggagata aatcgagatg
    10561 tgtaaatggt gaaacatgtt gggaatatcc atctgactta tgtgacccaa ggacttggga
    10621 ctatttcctc cgactcaaag caggcttggg gcttcaaatt gatttaattg taatggatat
    10681 ggaagttcgg gattcttcta ctagcctgaa aattgagacg aatgttagaa attatgtgca
    10741 ccggattttg gatgagcaag gagttttaat ctacaagact tatggaacat atatttgtga
    10801 gagcgaaaag aatgcagtaa caatccttgg tcccatgttc aagacggtcg acttagttca
    10861 aacagaattt agtagttctc aaacgtctga agtatatatg gtatgtaaag gtttgaagaa
    10921 attaatcgat gaacccaatc ccgattggtc ttccatcaat gaatcctgga aaaacctgta
    10981 cgcattccag tcatcagaac aggaatttgc cagagcaaag aaggttagta catactttac
    11041 cttgacaggt attccctccc aattcattcc tgatcctttt gtaaacattg agactatgct
    11101 acaaatattc ggagtaccca cgggtgtgtc tcatgcggct gccttaaaat catctgatag
    11161 acctgcagat ttattgacca ttagcctttt ttatatggcg attatatcgt attataacat
    11221 caatcatatc agagtaggac cgatacctcc gaacccccca tcagatggaa ttgcacaaaa
    11281 tgtggggatc gctataactg gtataagctt ttggctgagt ttgatggaga aagacattcc
    11341 actatatcaa cagtgtttag cagttatcca gcaatcattc ccgattaggt gggaggctgt
    11401 ttcagtaaaa ggaggataca agcagaagtg gagtactaga ggtgatgggc tcccaaaaga
    11461 tacccgaatt tcagactcct tggccccaat cgggaactgg atcagatctc tggaattggt
    11521 ccgaaaccaa gttcgtctaa atccattcaa tgagatcttg ttcaatcagc tatgtcgtac
    11581 agtggataat catttgaaat ggtcaaattt gcgaagaaac acaggaatga ttgaatggat
    11641 caatagacga atttcaaaag aagaccggtc tatactgatg ttgaagagtg acctacacga
    11701 ggaaaactct tggagagatt aaaaaatcat gaggagactc caaactttaa gtatgaaaaa
    11761 aactttgatc cttaagaccc tcttgtggtt tttatttttt atctggtttt gtggtcttcg
    11821 tgggtcggca tggcatctcc acctcctcgc ggtccgacct gggcatccga aggaggacgt
    11881 cgtccactcg gatggctaag ggaggggccc ccgcggggct gctaacaaag cccgaaagga
    11941 agctgagttg gctgctgcca ccgctgagca ataactagca taaccccttg gggcctctaa
    12001 acgggtcttg aggggttttt tgctgaaagg aggaactata tccggatcga gacctcgata
    12061 ctagtgcggt ggagctccag cttttgttcc ctttagtgag ggttaatttc gagcttggcg
    12121 taatcatggt catagctgtt tcctgtgtga aattgttatc cgctcacaat tccacacaac
    12181 atacgagccg gaagcataaa gtgtaaagcc tggggtgcct aatgagtgag ctaactcaca
    12241 ttaattgcgt tgcgctcact gcccgctttc cagtcgggaa acctgtcgtg ccagctgcat
    12301 taatgaatcg gccaacgcgc ggggagaggc ggtttgcgta ttgggcgctc ttccgcttcc
    12361 tcgctcactg actcgctgcg ctcggtcgtt cggctgcggc gagcggtatc agctcactca
    12421 aaggcggtaa tacggttatc cacagaatca ggggataacg caggaaagaa catgtgagca
    12481 aaaggccagc aaaaggccag gaaccgtaaa aaggccgcgt tgctggcgtt tttccatagg
    12541 ctccgccccc ctgacgagca tcacaaaaat cgacgctcaa gtcagaggtg gcgaaacccg
    12601 acaggactat aaagatacca ggcgtttccc cctggaagct ccctcgtgcg ctctcctgtt
    12661 ccgaccctgc cgcttaccgg atacctgtcc gcctttctcc cttcgggaag cgtggcgctt
    12721 tctcatagct cacgctgtag gtatctcagt tcggtgtagg tcgttcgctc caagctgggc
    12781 tgtgtgcacg aaccccccgt tcagcccgac cgctgcgcct tatccggtaa ctatcgtctt
    12841 gagtccaacc cggtaagaca cgacttatcg ccactggcag cagccactgg taacaggatt
    12901 agcagagcga ggtatgtagg cggtgctaca gagttcttga agtggtggcc taactacggc
    12961 tacactagaa ggacagtatt tggtatctgc gctctgctga agccagttac cttcggaaaa
    13021 agagttggta gctcttgatc cggcaaacaa accaccgctg gtagcggtgg tttttttgtt
    13081 tgcaagcagc agattacgcg cagaaaaaaa ggatctcaag aagatccttt gatcttttct
    13141 acggggtctg acgctcagtg gaacgaaaac tcacgttaag ggattttggt catgagatta
    13201 tcaaaaagga tcttcaccta gatcctttta aattaaaaat gaagttttaa atcaatctaa
    13261 agtatatatg agtaaacttg gtctgacagt taccaatgct taatcagtga ggcacctatc
    13321 tcagcgatct gtctatttcg ttcatccata gttgcctgac tccccgtcgt gtagataact
    13381 acgatacggg agggcttacc atctggcccc agtgctgcaa tgataccgcg agacccacgc
    13441 tcaccggctc cagatttatc agcaataaac cagccagccg gaagggccga gcgcagaagt
    13501 ggtcctgcaa ctttatccgc ctccatccag tctattaatt gttgccggga agctagagta
    13561 agtagttcgc cagttaatag tttgcgcaac gttgttgcca ttgctacagg catcgtggtg
    13621 tcacgctcgt cgtttggtat ggcttcattc agctccggtt cccaacgatc aaggcgagtt
    13681 acatgatccc ccatgttgtg caaaaaagcg gttagctcct tcggtcctcc gatcgttgtc
    13741 agaagtaagt tggccgcagt gttatcactc atggttatgg cagcactgca taattctctt
    13801 actgtcatgc catccgtaag atgcttttct gtgactggtg agtactcaac caagtcattc
    13861 tgagaatagt gtatgcggcg accgagttgc tcttgcccgg cgtcaatacg ggataatacc
    13921 gcgccacata gcagaacttt aaaagtgctc atcattggaa aacgttcttc ggggcgaaaa
    13981 ctctcaagga tcttaccgct gttgagatcc agttcgatgt aacccactcg tgcacccaac
    14041 tgatcttcag catcttttac tttcaccagc gtttctgggt gagcaaaaac aggaaggcaa
    14101 aatgccgcaa aaaagggaat aagggcgaca cggaaatgtt gaatactcat actcttcctt
    14161 tttcaatatt attgaagcat ttatcagggt tattgtctca tgagcggata catatttgaa
    14221 tgtatttaga aaaataaaca aataggggtt ccgcgcacat ttccccgaaa agtgc
//
