# Supplementary material for: Vesicular Stomatitis Virus as a Platform for Protease Activity Measurements
Source: Curr Protoc. 2024 Nov 21;4(11):e70062. doi: 10.1002/cpz1.70062 (PMC11580764; doi:10.1002/cpz1.70062)
Supplement: Supplementary file 6 — Supplemental sequence 2. VSV lacking P gene and encoding luciferase. [file CPZ1-4-0-s012.gb]

LOCUS       Supplemental_Sequence_2_VSV_deltaP-Luc       15250 bp    DNA     circular UNA 28-JUL-2024
DEFINITION  Ligation of inverted Fragment 1 into Fragment 2.
ACCESSION   urn.local...2wt-fyfr267
VERSION     urn.local...2wt-fyfr267
KEYWORDS    .
SOURCE      
  ORGANISM  .
FEATURES             Location/Qualifiers
     misc_feature    620..643
                     /Clone_Manager_'Draw_As'="Region"
                     /label="T7 Promoter"
     mismatch        622
                     /Target_base="A"
                     /Oligo_base="G"
                     /Oligo_name="S145"
                     /annotation_group="6992719182159631ecd751a-3c21-48a7-9abe-
                     f957a2a65404"
                     /label="A/G"
     mismatch        623
                     /Target_base="T"
                     /Oligo_base="C"
                     /Oligo_name="S145"
                     /annotation_group="6992719182159631ecd751a-3c21-48a7-9abe-
                     f957a2a65404"
                     /label="T/C"
     mismatch        645
                     /Target_base="A"
                     /Oligo_base="G"
                     /Oligo_name="S3"
                     /annotation_group="699263447993036ff04d45a-7f4d-43ae-9c08-
                     173f353eee97"
                     /label="A/G"
     gene            708..1976
                     /Clone_Manager_'Draw_As'="Gene"
                     /label="N'"
     mismatch        876
                     /Target_base="C"
                     /Oligo_base="G"
                     /Oligo_name="P888"
                     /annotation_group="69926784514863963e8c4ab-9a36-4485-a8bc-
                     eb00a5597434"
                     /label="C/G"
     mismatch        876
                     /Target_base="G"
                     /Oligo_base="C"
                     /Oligo_name="P889"
                     /annotation_group="699257671181964e7685b5f-18e6-4b1c-a0bd-
                     9e1c05ed3dba"
                     /label="G/C"
     mismatch        877
                     /Target_base="A"
                     /Oligo_base="C"
                     /Oligo_name="P888"
                     /annotation_group="69926784514863963e8c4ab-9a36-4485-a8bc-
                     eb00a5597434"
                     /label="A/C"
     mismatch        877
                     /Target_base="T"
                     /Oligo_base="G"
                     /Oligo_name="P889"
                     /annotation_group="699257671181964e7685b5f-18e6-4b1c-a0bd-
                     9e1c05ed3dba"
                     /label="T/G"
     mismatch        1970
                     /Target_base="C"
                     /Oligo_base="A"
                     /Oligo_name="P717"
                     /annotation_group="6992632536137088eaa5a18-06e1-4255-ae08-
                     5a3593f6ceff"
                     /label="C/A"
     mismatch        1973
                     /Target_base="A"
                     /Oligo_base="C"
                     /Oligo_name="P717"
                     /annotation_group="6992632536137088eaa5a18-06e1-4255-ae08-
                     5a3593f6ceff"
                     /label="A/C"
     gene            2077..3729
                     /Clone_Manager_'Draw_As'="Gene"
                     /label="luc2 (Photinus pyralis)"
     mismatch        2085
                     /Target_base="A"
                     /Oligo_base="G"
                     /Oligo_name="S158"
                     /annotation_group="69927221327173650396dcd-5910-4911-b008-
                     6b8c63c74003"
                     /label="A/G"
     mismatch        2097
                     /Target_base="A"
                     /Oligo_base="T"
                     /Oligo_name="S158"
                     /annotation_group="69927221327173650396dcd-5910-4911-b008-
                     6b8c63c74003"
                     /label="A/T"
     misc_feature    3729
                     /Original_Bases="A"
                     /label="A"
                     /note="Geneious type: Editing History Replacement"
     misc_feature    3729
                     /created_by="admin"
                     /label="a zu g für NotI"
     gene            3739..3751
                     /Clone_Manager_'Draw_As'="Gene"
                     /label="Termination"
     gene            3752..3761
                     /Clone_Manager_'Draw_As'="Gene"
                     /label="mRNA Start"
     gene            3793..4482
                     /Clone_Manager_'Draw_As'="Gene"
                     /label="M"
     mismatch        3973
                     /Target_base="T"
                     /Oligo_base="C"
                     /Oligo_name="P574"
                     /annotation_group="6992515054650234e48f423-7448-4071-ad75-
                     155fd56cfbce"
                     /label="T/C"
     mismatch        3973
                     /Target_base="A"
                     /Oligo_base="G"
                     /Oligo_name="P575"
                     /annotation_group="6992629250583484b1a71a4-3af9-41a7-9a8d-
                     5acf66ef741a"
                     /label="A/G"
     gene            4621..6153
                     /Clone_Manager_'Draw_As'="Gene"
                     /label="G"
     mismatch        5014
                     /Target_base="A"
                     /Oligo_base="C"
                     /Oligo_name="S76"
                     /annotation_group="69925462865359809852c06-6bd3-4414-83e4-
                     f22fc1c429ec"
                     /label="A/C"
     mismatch        5019
                     /Target_base="T"
                     /Oligo_base="A"
                     /Oligo_name="S76"
                     /annotation_group="69925462865359809852c06-6bd3-4414-83e4-
                     f22fc1c429ec"
                     /label="T/A"
     gene            6368..12694
                     /Clone_Manager_'Draw_As'="Gene"
                     /label="L"
     mismatch        6830
                     /Target_base="C"
                     /Oligo_base="T"
                     /Oligo_name="P578"
                     /annotation_group="699269219725079aec25fae-23a3-4e97-9368-
                     2b00df3edd3f"
                     /label="C/T"
     mismatch        6830
                     /Target_base="G"
                     /Oligo_base="A"
                     /Oligo_name="P576"
                     /annotation_group="69926551820685534b66184-a80c-41ab-92ec-
                     2fda1915fe1d"
                     /label="G/A"
     mismatch        7034
                     /Target_base="G"
                     /Oligo_base="T"
                     /Oligo_name="P803"
                     /annotation_group="6992663408751151a70283a-5a5d-40a7-8bf8-
                     59b5125cca76"
                     /label="G/T"
     mismatch        7034
                     /Target_base="C"
                     /Oligo_base="A"
                     /Oligo_name="P802"
                     /annotation_group="6992630492924929b2426bd-0dff-4b8b-8d9a-
                     750629184dd2"
                     /label="C/A"
     mismatch        7036
                     /Target_base="T"
                     /Oligo_base="C"
                     /Oligo_name="P803"
                     /annotation_group="6992663408751151a70283a-5a5d-40a7-8bf8-
                     59b5125cca76"
                     /label="T/C"
     mismatch        7036
                     /Target_base="A"
                     /Oligo_base="G"
                     /Oligo_name="P802"
                     /annotation_group="6992630492924929b2426bd-0dff-4b8b-8d9a-
                     750629184dd2"
                     /label="A/G"
     mismatch        7392
                     /Target_base="A"
                     /Oligo_base="G"
                     /Oligo_name="P579"
                     /annotation_group="69925215117968133b4473c-1867-4bb2-9eda-
                     c7278f360cad"
                     /label="A/G"
     mismatch        7392
                     /Target_base="T"
                     /Oligo_base="C"
                     /Oligo_name="P577"
                     /annotation_group="6992649462195771bf9814f-ce5e-47ec-bb0a-
                     167d59608f4c"
                     /label="T/C"
     mismatch        8862
                     /Target_base="C"
                     /Oligo_base="G"
                     /Oligo_name="S93"
                     /annotation_group="699270408572192c264be09-e92d-4d3e-a950-
                     4108cac4e452"
                     /label="C/G"
     mismatch        10571
                     /Target_base="T"
                     /Oligo_base="C"
                     /Oligo_name="Q136"
                     /annotation_group="6992703137621590c3f8484-48d9-4178-be4d-
                     ad867719d903"
                     /label="T/C"
     mismatch        10571
                     /Target_base="A"
                     /Oligo_base="G"
                     /Oligo_name="Q135"
                     /annotation_group="699257055425108bf73e286-0f36-49be-be88-
                     614bab7f67cb"
                     /label="A/G"
     mismatch        11242
                     /Target_base="T"
                     /Oligo_base="C"
                     /Oligo_name="S196"
                     /annotation_group="6992621608390081711acc2-74ae-4e87-90c3-
                     c389a62d1d80"
                     /label="T/C"
     mismatch        11251
                     /Target_base="A"
                     /Oligo_base="T"
                     /Oligo_name="S196"
                     /annotation_group="6992621608390081711acc2-74ae-4e87-90c3-
                     c389a62d1d80"
                     /label="A/T"
     mismatch        11395
                     /Target_base="G"
                     /Oligo_base="A"
                     /Oligo_name="Q137"
                     /annotation_group="699257546402905ad931b56-2f32-4991-8430-
                     356d7587258b"
                     /label="G/A"
     mismatch        11395
                     /Target_base="C"
                     /Oligo_base="T"
                     /Oligo_name="Q138"
                     /annotation_group="6992545318431949ec7efda-7b41-40d2-a621-
                     deda874f6905"
                     /label="C/T"
     mismatch        11912
                     /Target_base="A"
                     /Oligo_base="T"
                     /Oligo_name="Q139"
                     /annotation_group="6992529223860534bd92126-8018-4ae9-bf66-
                     a36eb956bc9c"
                     /label="A/T"
     mismatch        11912
                     /Target_base="T"
                     /Oligo_base="A"
                     /Oligo_name="Q140"
                     /annotation_group="699273166209256b9cf2c9e-ab08-42c4-bafd-
                     10a23235e870"
                     /label="T/A"
     mismatch        12305
                     /Target_base="T"
                     /Oligo_base="C"
                     /Oligo_name="Q134"
                     /annotation_group="6992716270935836044ef2c-edaa-4e66-a947-
                     f27b0ae90b4c"
                     /label="T/C"
     mismatch        12305
                     /Target_base="A"
                     /Oligo_base="G"
                     /Oligo_name="Q133"
                     /annotation_group="6992586101778146cebd5ff-902a-40e0-8ea5-
                     06747a93e766"
                     /label="A/G"
     misc_feature    12797..12879
                     /Clone_Manager_'Draw_As'="Region"
                     /label="HDV Ribozyme"
     misc_feature    12951..12995
                     /Clone_Manager_'Draw_As'="Region"
                     /label="T7 Terminator"
     gene            complement(14267..15125)
                     /Clone_Manager_'Draw_As'="Gene"
                     /label="AmpR"
ORIGIN      
        1 cacctaaatt gtaagcgtta atattttgtt aaaattcgcg ttaaattttt gttaaatcag
       61 ctcatttttt aaccaatagg ccgaaatcgg caaaatccct tataaatcaa aagaatagac
      121 cgagataggg ttgagtgttg ttccagtttg gaacaagagt ccactattaa agaacgtgga
      181 ctccaacgtc aaagggcgaa aaaccgtcta tcagggcgat ggcccactac gtgaaccatc
      241 accctaatca agttttttgg ggtcgaggtg ccgtaaagca ctaaatcgga accctaaagg
      301 gagcccccga tttagagctt gacggggaaa gccggcgaac gtggcgagaa aggaagggaa
      361 gaaagcgaaa ggagcgggcg ctagggcgct ggcaagtgta gcggtcacgc tgcgcgtaac
      421 caccacaccc gccgcgctta atgcgccgct acagggcgcg tcccattcgc cattcaggct
      481 gcgcaactgt tgggaagggc gatcggtgcg ggcctcttcg ctattacgcc agctggcgaa
      541 agggggatgt gctgcaaggc gattaagttg ggtaacgcca gggttttccc agtcacgacg
      601 ttgtaaaacg acggccagtg aattgtaata cgactcacta taggacgaag acaaacaaac
      661 cattattatc attaaaaggc tcaggagaaa ctttaacagt aatcaaaatg tctgttacag
      721 tcaagagaat cattgacaac acagtcgtag ttccaaaact tcctgcaaat gaggatccag
      781 tggaataccc ggcagattac ttcagaaaat caaaggagat tcctctttac atcaatacta
      841 caaaaagttt gtcagatcta agaggatatg tctaccaagg cctcaaatcc ggaaatgtat
      901 caatcataca tgtcaacagc tacttgtatg gagcattaaa ggacatccgg ggtaagttgg
      961 ataaagattg gtcaagtttc ggaataaaca tcgggaaagc aggggataca atcggaatat
     1021 ttgaccttgt atccttgaaa gccctggacg gcgtacttcc agatggagta tcggatgctt
     1081 ccagaaccag cgcagatgac aaatggttgc ctttgtatct acttggctta tacagagtgg
     1141 gcagaacaca aatgcctgaa tacagaaaaa agctcatgga tgggctgaca aatcaatgca
     1201 aaatgatcaa tgaacagttt gaacctcttg tgccagaagg tcgtgacatt tttgatgtgt
     1261 ggggaaatga cagtaattac acaaaaattg tcgctgcagt ggacatgttc ttccacatgt
     1321 tcaaaaaaca tgaatgtgcc tcgttcagat acggaactat tgtttccaga ttcaaagatt
     1381 gtgctgcatt ggcaacattt ggacacctct gcaaaataac cggaatgtct acagaagatg
     1441 taacgacctg gatcttgaac cgagaagttg cagatgaaat ggtccaaatg atgcttccag
     1501 gccaagaaat tgacaaggcc gattcataca tgccttattt gatcgacttt ggattgtctt
     1561 ctaagtctcc atattcttcc gtcaaaaacc ctgccttcca cttctggggg caattgacag
     1621 ctcttctgct cagatccacc agagcaagga atgcccgaca gcctgatgac attgagtata
     1681 catctcttac tacagcaggt ttgttgtacg cttatgcagt aggatcctct gccgacttgg
     1741 cacaacagtt ttgtgttgga gataacaaat acactccaga tgatagtacc ggaggattga
     1801 cgactaatgc accgccacaa ggcagagatg tggtcgaatg gctcggatgg tttgaagatc
     1861 aaaacagaaa accgactcct gatatgatgc agtatgcgaa aagagcagtc atgtcactgc
     1921 aaggcctaag agagaagaca attggcaagt atgctaagtc agaatttgac aaatgaccct
     1981 ataattctca gatcacctat tatatattat gctacatatg aaaaaaacta acagatatcg
     2041 aattcctgca gcccggggga tccaccggtc gccaccatgg aagatgccaa aaacattaag
     2101 aagggcccag cgccattcta cccactcgaa gacgggaccg ccggcgagca gctgcacaaa
     2161 gccatgaagc gctacgccct ggtgcccggc accatcgcct ttaccgacgc acatatcgag
     2221 gtggacatta cctacgccga gtacttcgag atgagcgttc ggctggcaga agctatgaag
     2281 cgctatgggc tgaatacaaa ccatcggatc gtggtgtgca gcgagaatag cttgcagttc
     2341 ttcatgcccg tgttgggtgc cctgttcatc ggtgtggctg tggccccagc taacgacatc
     2401 tacaacgagc gcgagctgct gaacagcatg ggcatcagcc agcccaccgt cgtattcgtg
     2461 agcaagaaag ggctgcaaaa gatcctcaac gtgcaaaaga agctaccgat catacaaaag
     2521 atcatcatca tggatagcaa gaccgactac cagggcttcc aaagcatgta caccttcgtg
     2581 acttcccatt tgccacccgg cttcaacgag tacgacttcg tgcccgagag cttcgaccgg
     2641 gacaaaacca tcgccctgat catgaacagt agtggcagta ccggattgcc caagggcgta
     2701 gccctaccgc accgcaccgc ttgtgtccga ttcagtcatg cccgcgaccc catcttcggc
     2761 aaccagatca tccccgacac cgctatcctc agcgtggtgc catttcacca cggcttcggc
     2821 atgttcacca cgctgggcta cttgatctgc ggctttcggg tcgtgctcat gtaccgcttc
     2881 gaggaggagc tattcttgcg cagcttgcaa gactataaga ttcaatctgc cctgctggtg
     2941 cccacactat ttagcttctt cgctaagagc actctcatcg acaagtacga cctaagcaac
     3001 ttgcacgaga tcgccagcgg cggggcgccg ctcagcaagg aggtaggtga ggccgtggcc
     3061 aaacgcttcc acctaccagg catccgccag ggctacggcc tgacagaaac aaccagcgcc
     3121 attctgatca cccccgaagg ggacgacaag cctggcgcag taggcaaggt ggtgcccttc
     3181 ttcgaggcta aggtggtgga cttggacacc ggtaagacac tgggtgtgaa ccagcgcggc
     3241 gagctgtgcg tccgtggccc catgatcatg agcggctacg ttaacaaccc cgaggctaca
     3301 aacgctctca tcgacaagga cggctggctg cacagcggcg acatcgccta ctgggacgag
     3361 gacgagcact tcttcatcgt ggaccggctg aagagcctga tcaaatacaa gggctaccag
     3421 gtagccccag ccgaactgga gagcatcctg ctgcaacacc ccaacatctt cgacgccggg
     3481 gtcgccggcc tgcccgacga cgatgccggc gagctgcccg ccgcagtcgt cgtgctggaa
     3541 cacggtaaaa ccatgaccga gaaggagatc gtggactatg tggccagcca ggttacaacc
     3601 gccaagaagc tgcgcggtgg tgttgtgttc gtggacgagg tgcctaaagg actgaccggc
     3661 aagttggacg cccgcaagat ccgcgagatt ctcattaagg ccaagaaggg cggcaagatc
     3721 gccgtgtagc ggccgcacta tgaaaaaaag taacagatat cacgatctaa gtgttatccc
     3781 aatccattca tcatgagttc cttaaagaag attctcggtc tgaaggggaa aggtaagaaa
     3841 tctaagaaat tagggatcgc accaccccct tatgaagagg acactagcat ggagtatgct
     3901 ccgagcgctc caattgacaa atcctatttt ggagttgacg agatggacac ctatgatccg
     3961 aatcaattaa gatatgagaa attcttcttt acagtgaaaa tgacggttag atctaatcgt
     4021 ccgttcagaa catactcaga tgtggcagcc gctgtatccc attgggatca catgtacatc
     4081 ggaatggcag ggaaacgtcc cttctacaaa atcttggctt ttttgggttc ttctaatcta
     4141 aaggccactc cagcggtatt ggcagatcaa ggtcaaccag agtatcacgc tcactgcgaa
     4201 ggcagggctt atttgccaca taggatgggg aagacccctc ccatgctcaa tgtaccagag
     4261 cacttcagaa gaccattcaa tataggtctt tacaagggaa cgattgagct cacaatgacc
     4321 atctacgatg atgagtcact ggaagcagct cctatgatct gggatcattt caattcttcc
     4381 aaattttctg atttcagaga gaaggcctta atgtttggcc tgattgtcga gaaaaaggca
     4441 tctggagcgt gggtcctgga ctctatcggc cacttcaaat gagctagtct aacttctagc
     4501 ttctgaacaa tccccggttt actcagtctc ccctaattcc agcctctcga acaactaata
     4561 tcctgtcttt tctatcccta tgaaaaaaac taacagagat cgatctgttt acgcgtcact
     4621 atgaagtgcc ttttgtactt agccttttta ttcattgggg tgaattgcaa gttcaccata
     4681 gtttttccac acaaccaaaa aggaaactgg aaaaatgttc cttctaatta ccattattgc
     4741 ccgtcaagct cagatttaaa ttggcataat gacttaatag gcacagcctt acaagtcaaa
     4801 atgcccaaga gtcacaaggc tattcaagca gacggttgga tgtgtcatgc ttccaaatgg
     4861 gtcactactt gtgatttccg ctggtatgga ccgaagtata taacacattc catccgatcc
     4921 ttcactccat ctgtagaaca atgcaaggaa agcattgaac aaacgaaaca aggaacttgg
     4981 ctgaatccag gcttccctcc tcaaagttgt ggatatgcaa ctgtgacgga tgccgaagca
     5041 gtgattgtcc aggtgactcc tcaccatgtg ctggttgatg aatacacagg agaatgggtt
     5101 gattcacagt tcatcaacgg aaaatgcagc aattacatat gccccactgt ccataactct
     5161 acaacctggc attctgacta taaggtcaaa gggctatgtg attctaacct catttccatg
     5221 gacatcacct tcttctcaga ggacggagag ctatcatccc tgggaaagga gggcacaggg
     5281 ttcagaagta actactttgc ttatgaaact ggaggcaagg cctgcaaaat gcaatactgc
     5341 aagcattggg gagtcagact cccatcaggt gtctggttcg agatggctga taaggatctc
     5401 tttgctgcag ccagattccc tgaatgccca gaagggtcaa gtatctctgc tccatctcag
     5461 acctcagtgg atgtaagtct aattcaggac gttgagagga tcttggatta ttccctctgc
     5521 caagaaacct ggagcaaaat cagagcgggt cttccaatct ctccagtgga tctcagctat
     5581 cttgctccta aaaacccagg aaccggtcct gctttcacca taatcaatgg taccctaaaa
     5641 tactttgaga ccagatacat cagagtcgat attgctgctc caatcctctc aagaatggtc
     5701 ggaatgatca gtggaactac cacagaaagg gaactgtggg atgactgggc accatatgaa
     5761 gacgtggaaa ttggacccaa tggagttctg aggaccagtt caggatataa gtttccttta
     5821 tacatgattg gacatggtat gttggactcc gatcttcatc ttagctcaaa ggctcaggtg
     5881 ttcgaacatc ctcacattca agacgctgct tcgcaacttc ctgatgatga gagtttattt
     5941 tttggtgata ctgggctatc caaaaatcca atcgagcttg tagaaggttg gttcagtagt
     6001 tggaaaagct ctattgcctc ttttttcttt atcatagggt taatcattgg actattcttg
     6061 gttctccgag ttggtatcca tctttgcatt aaattaaagc acaccaagaa aagacagatt
     6121 tatacagaca tagagatgaa ccgacttgga aagtaactca aatcctgcta ggtatgaaaa
     6181 aaactaacag atatcacgct cgagaattaa ttgctaggta tgaaaaaaac taacagatat
     6241 cacgctcgag aattaattgc tagccagatt cttcatgttt ggaccaaatc aacttgtgat
     6301 accatgctca aagaggcctc aattatattt gagtttttaa tttttatgaa aaaaactaac
     6361 agcaatcatg gaagtccacg attttgagac cgacgagttc aatgatttca atgaagatga
     6421 ctatgccaca agagaattcc tgaatcccga tgagcgcatg acgtacttga atcatgctga
     6481 ttacaacctg aattctcctc taattagtga tgatattgac aatttaatca ggaaattcaa
     6541 ttctcttcca attccctcga tgtgggatag taagaactgg gatggagttc ttgagatgtt
     6601 aacgtcatgt caagccaatc ccatcccaac atctcagatg cataaatgga tgggaagttg
     6661 gttaatgtct gataatcatg atgccagtca agggtatagt tttttacatg aagtggacaa
     6721 agaggcagaa ataacatttg acgtggtgga gaccttcatc cgcggctggg gcaacaaacc
     6781 aattgaatac atcaaaaagg aaagatggac tgactcattc aaaattctcg cttatttgtg
     6841 tcaaaagttt ttggacttac acaagttgac attaatctta aatgctgtct ctgaggtgga
     6901 attgctcaac ttggcgagga ctttcaaagg caaagtcaga agaagttctc atggaacgaa
     6961 catatgcagg attagggttc ccagcttggg tcctactttt atttcagaag gatgggctta
     7021 cttcaagaaa cttgatattc taatggaccg aaactttctg ttaatggtca aagatgtgat
     7081 tatagggagg atgcaaacgg tgctatccat ggtatgtaga atagacaacc tgttctcaga
     7141 gcaagacatc ttctcccttc taaatatcta cagaattgga gataaaattg tggagaggca
     7201 gggaaatttt tcttatgact tgattaaaat ggtggaaccg atatgcaact tgaagctgat
     7261 gaaattagca agagaatcaa ggcctttagt cccacaattc cctcattttg aaaatcatat
     7321 caagacttct gttgatgaag gggcaaaaat tgaccgaggt ataagattcc tccatgatca
     7381 gataatgagt gtgaaaacag tggatctcac actggtgatt tatggatcgt tcagacattg
     7441 gggtcatcct tttatagatt attacactgg actagaaaaa ttacattccc aagtaaccat
     7501 gaagaaagat attgatgtgt catatgcaaa agcacttgca agtgatttag ctcggattgt
     7561 tctatttcaa cagttcaatg atcataaaaa gtggttcgtg aatggagact tgctccctca
     7621 tgatcatccc tttaaaagtc atgttaaaga aaatacatgg cccacagctg ctcaagttca
     7681 agattttgga gataaatggc atgaacttcc gctgattaaa tgttttgaaa tacccgactt
     7741 actagaccca tcgataatat actctgacaa aagtcattca atgaataggt cagaggtgtt
     7801 gaaacatgtc cgaatgaatc cgaacactcc tatccctagt aaaaaggtgt tgcagactat
     7861 gttggacaca aaggctacca attggaaaga atttcttaaa gagattgatg agaagggctt
     7921 agatgatgat gatctaatta ttggtcttaa aggaaaggag agggaactga agttggcagg
     7981 tagatttttc tccctaatgt cttggaaatt gcgagaatac tttgtaatta ccgaatattt
     8041 gataaagact catttcgtcc ctatgtttaa aggcctgaca atggcggacg atctaactgc
     8101 agtcattaaa aagatgttag attcctcatc cggccaagga ttgaagtcat atgaggcaat
     8161 ttgcatagcc aatcacattg attacgaaaa atggaataac caccaaagga agttatcaaa
     8221 cggcccagtg ttccgagtta tgggccagtt cttaggttat ccatccttaa tcgagagaac
     8281 tcatgaattt tttgagaaaa gtcttatata ctacaatgga agaccagact tgatgcgtgt
     8341 tcacaacaac acactgatca attcaacctc ccaacgagtt tgttggcaag gacaagaggg
     8401 tggactggaa ggtctacggc aaaaaggatg gagtatcctc aatctactgg ttattcaaag
     8461 agaggctaaa atcagaaaca ctgctgtcaa agtcttggca caaggtgata atcaagttat
     8521 ttgcacacag tataaaacga agaaatcgag aaacgttgta gaattacagg gtgctctcaa
     8581 tcaaatggtt tctaataatg agaaaattat gactgcaatc aaaataggga cagggaagtt
     8641 aggacttttg ataaatgacg atgagactat gcaatctgca gattacttga attatggaaa
     8701 aataccgatt ttccgtggag tgattagagg gttagagacc aagagatggt cacgagtgac
     8761 ttgtgtcacc aatgaccaaa tacccacttg tgctaatata atgagctcag tttccacaaa
     8821 tgctctcacc gtagctcatt ttgctgagaa cccaatcaat gccatgatac agtacaatta
     8881 ttttgggaca tttgctagac tcttgttgat gatgcatgat cctgctcttc gtcaatcatt
     8941 gtatgaagtt caagataaga taccgggctt gcacagttct actttcaaat acgccatgtt
     9001 gtatttggac ccttccattg gaggagtgtc gggcatgtct ttgtccaggt ttttgattag
     9061 agccttccca gatcccgtaa cagaaagtct ctcattctgg agattcatcc atgtacatgc
     9121 tcgaagtgag catctgaagg agatgagtgc agtatttgga aaccccgaga tagccaagtt
     9181 tcgaataact cacatagaca agctagtaga agatccaacc tctctgaaca tcgctatggg
     9241 aatgagtcca gcgaacttgt taaagactga ggttaaaaaa tgcttaatcg aatcaagaca
     9301 aaccatcagg aaccaggtga ttaaggatgc aaccatatat ttgtatcatg aagaggatcg
     9361 gctcagaagt ttcttatggt caataaatcc tctgttccct agatttttaa gtgaattcaa
     9421 atcaggcact tttttgggag tcgcagacgg gctcatcagt ctatttcaaa attctcgtac
     9481 tattcggaac tcctttaaga aaaagtatca tagggaattg gatgatttga ttgtgaggag
     9541 tgaggtatcc tctttgacac atttagggaa acttcatttg agaaggggat catgtaaaat
     9601 gtggacatgt tcagctactc atgctgacac attaagatac aaatcctggg gccgtacagt
     9661 tattgggaca actgtacccc atccattaga aatgttgggt ccacaacatc gaaaagagac
     9721 tccttgtgca ccatgtaaca catcagggtt caattatgtt tctgtgcatt gtccagacgg
     9781 gatccatgac gtctttagtt cacggggacc attgcctgct tatctagggt ctaaaacatc
     9841 tgaatctaca tctattttgc agccttggga aagggaaagc aaagtcccac tgattaaaag
     9901 agctacacgt cttagagatg ctatctcttg gtttgttgaa cccgactcta aactagcaat
     9961 gactatactt tctaacatcc actctttaac aggcgaagaa tggaccaaaa ggcagcatgg
    10021 gttcaaaaga acagggtctg cccttcatag gttttcgaca tctcggatga gccatggtgg
    10081 gttcgcatct cagagcactg cagcattgac caggttgatg gcaactacag acaccatgag
    10141 ggatctggga gatcagaatt tcgacttttt attccaagca acgttgctct atgctcaaat
    10201 taccaccact gttgcaagag acggatggat caccagttgt acagatcatt atcatattgc
    10261 ctgtaagtcc tgtttgagac ccatagaaga gatcaccctg gactcaagta tggactacac
    10321 gcccccagat gtatcccatg tgctgaagac atggaggaat ggggaaggtt cgtggggaca
    10381 agagataaaa cagatctatc ctttagaagg gaattggaag aatttagcac ctgctgagca
    10441 atcctatcaa gtcggcagat gtataggttt tctatatgga gacttggcgt atagaaaatc
    10501 tactcatgcc gaggacagtt ctctatttcc tctatctata caaggtcgta ttagaggtcg
    10561 aggtttctta aaagggttgc tagacggatt aatgagagca agttgctgcc aagtaataca
    10621 ccggagaagt ctggctcatt tgaagaggcc ggccaacgca gtgtacggag gtttgattta
    10681 cttgattgat aaattgagtg tatcacctcc attcctttct cttactagat caggacctat
    10741 tagagacgaa ttagaaacga ttccccacaa gatcccaacc tcctatccga caagcaaccg
    10801 tgatatgggg gtgattgtca gaaattactt caaataccaa tgccgtctaa ttgaaaaggg
    10861 aaaatacaga tcacattatt cacaattatg gttattctca gatgtcttat ccatagactt
    10921 cattggacca ttctctattt ccaccaccct cttgcaaatc ctatacaagc catttttatc
    10981 tgggaaagat aagaatgagt tgagagagct ggcaaatctt tcttcattgc taagatcagg
    11041 agaggggtgg gaagacatac atgtgaaatt cttcaccaag gacatattat tgtgtccaga
    11101 ggaaatcaga catgcttgca agttcgggat tgctaaggat aataataaag acatgagcta
    11161 tcccccttgg ggaagggaat ccagagggac aattacaaca atccctgttt attatacgac
    11221 caccccttac ccaaagatgc tagagatgcc tccaagaatc caaaatcccc tgctgtccgg
    11281 aatcaggttg ggccaattac caactggcgc tcattataaa attcggagta tattacatgg
    11341 aatgggaatc cattacaggg acttcttgag ttgtggagac ggctccggag ggatgactgc
    11401 tgcattacta cgagaaaatg tgcatagcag aggaatattc aatagtctgt tagaattatc
    11461 agggtcagtc atgcgaggcg cctctcctga gccccccagt gccctagaaa ctttaggagg
    11521 agataaatcg agatgtgtaa atggtgaaac atgttgggaa tatccatctg acttatgtga
    11581 cccaaggact tgggactatt tcctccgact caaagcaggc ttggggcttc aaattgattt
    11641 aattgtaatg gatatggaag ttcgggattc ttctactagc ctgaaaattg agacgaatgt
    11701 tagaaattat gtgcaccgga ttttggatga gcaaggagtt ttaatctaca agacttatgg
    11761 aacatatatt tgtgagagcg aaaagaatgc agtaacaatc cttggtccca tgttcaagac
    11821 ggtcgactta gttcaaacag aatttagtag ttctcaaacg tctgaagtat atatggtatg
    11881 taaaggtttg aagaaattaa tcgatgaacc caatcccgat tggtcttcca tcaatgaatc
    11941 ctggaaaaac ctgtacgcat tccagtcatc agaacaggaa tttgccagag caaagaaggt
    12001 tagtacatac tttaccttga caggtattcc ctcccaattc attcctgatc cttttgtaaa
    12061 cattgagact atgctacaaa tattcggagt acccacgggt gtgtctcatg cggctgcctt
    12121 aaaatcatct gatagacctg cagatttatt gaccattagc cttttttata tggcgattat
    12181 atcgtattat aacatcaatc atatcagagt aggaccgata cctccgaacc ccccatcaga
    12241 tggaattgca caaaatgtgg ggatcgctat aactggtata agcttttggc tgagtttgat
    12301 ggagaaagac attccactat atcaacagtg tttagcagtt atccagcaat cattcccgat
    12361 taggtgggag gctgtttcag taaaaggagg atacaagcag aagtggagta ctagaggtga
    12421 tgggctccca aaagataccc gaatttcaga ctccttggcc ccaatcggga actggatcag
    12481 atctctggaa ttggtccgaa accaagttcg tctaaatcca ttcaatgaga tcttgttcaa
    12541 tcagctatgt cgtacagtgg ataatcattt gaaatggtca aatttgcgaa gaaacacagg
    12601 aatgattgaa tggatcaata gacgaatttc aaaagaagac cggtctatac tgatgttgaa
    12661 gagtgaccta cacgaggaaa actcttggag agattaaaaa atcatgagga gactccaaac
    12721 tttaagtatg aaaaaaactt tgatccttaa gaccctcttg tggtttttat tttttatctg
    12781 gttttgtggt cttcgtgggt cggcatggca tctccacctc ctcgcggtcc gacctgggca
    12841 tccgaaggag gacgtcgtcc actcggatgg ctaagggagg ggcccccgcg gggctgctaa
    12901 caaagcccga aaggaagctg agttggctgc tgccaccgct gagcaataac tagcataacc
    12961 ccttggggcc tctaaacggg tcttgagggg ttttttgctg aaaggaggaa ctatatccgg
    13021 atcgagacct cgatactagt gcggtggagc tccagctttt gttcccttta gtgagggtta
    13081 atttcgagct tggcgtaatc atggtcatag ctgtttcctg tgtgaaattg ttatccgctc
    13141 acaattccac acaacatacg agccggaagc ataaagtgta aagcctgggg tgcctaatga
    13201 gtgagctaac tcacattaat tgcgttgcgc tcactgcccg ctttccagtc gggaaacctg
    13261 tcgtgccagc tgcattaatg aatcggccaa cgcgcgggga gaggcggttt gcgtattggg
    13321 cgctcttccg cttcctcgct cactgactcg ctgcgctcgg tcgttcggct gcggcgagcg
    13381 gtatcagctc actcaaaggc ggtaatacgg ttatccacag aatcagggga taacgcagga
    13441 aagaacatgt gagcaaaagg ccagcaaaag gccaggaacc gtaaaaaggc cgcgttgctg
    13501 gcgtttttcc ataggctccg cccccctgac gagcatcaca aaaatcgacg ctcaagtcag
    13561 aggtggcgaa acccgacagg actataaaga taccaggcgt ttccccctgg aagctccctc
    13621 gtgcgctctc ctgttccgac cctgccgctt accggatacc tgtccgcctt tctcccttcg
    13681 ggaagcgtgg cgctttctca tagctcacgc tgtaggtatc tcagttcggt gtaggtcgtt
    13741 cgctccaagc tgggctgtgt gcacgaaccc cccgttcagc ccgaccgctg cgccttatcc
    13801 ggtaactatc gtcttgagtc caacccggta agacacgact tatcgccact ggcagcagcc
    13861 actggtaaca ggattagcag agcgaggtat gtaggcggtg ctacagagtt cttgaagtgg
    13921 tggcctaact acggctacac tagaaggaca gtatttggta tctgcgctct gctgaagcca
    13981 gttaccttcg gaaaaagagt tggtagctct tgatccggca aacaaaccac cgctggtagc
    14041 ggtggttttt ttgtttgcaa gcagcagatt acgcgcagaa aaaaaggatc tcaagaagat
    14101 cctttgatct tttctacggg gtctgacgct cagtggaacg aaaactcacg ttaagggatt
    14161 ttggtcatga gattatcaaa aaggatcttc acctagatcc ttttaaatta aaaatgaagt
    14221 tttaaatcaa tctaaagtat atatgagtaa acttggtctg acagttacca atgcttaatc
    14281 agtgaggcac ctatctcagc gatctgtcta tttcgttcat ccatagttgc ctgactcccc
    14341 gtcgtgtaga taactacgat acgggagggc ttaccatctg gccccagtgc tgcaatgata
    14401 ccgcgagacc cacgctcacc ggctccagat ttatcagcaa taaaccagcc agccggaagg
    14461 gccgagcgca gaagtggtcc tgcaacttta tccgcctcca tccagtctat taattgttgc
    14521 cgggaagcta gagtaagtag ttcgccagtt aatagtttgc gcaacgttgt tgccattgct
    14581 acaggcatcg tggtgtcacg ctcgtcgttt ggtatggctt cattcagctc cggttcccaa
    14641 cgatcaaggc gagttacatg atcccccatg ttgtgcaaaa aagcggttag ctccttcggt
    14701 cctccgatcg ttgtcagaag taagttggcc gcagtgttat cactcatggt tatggcagca
    14761 ctgcataatt ctcttactgt catgccatcc gtaagatgct tttctgtgac tggtgagtac
    14821 tcaaccaagt cattctgaga atagtgtatg cggcgaccga gttgctcttg cccggcgtca
    14881 atacgggata ataccgcgcc acatagcaga actttaaaag tgctcatcat tggaaaacgt
    14941 tcttcggggc gaaaactctc aaggatctta ccgctgttga gatccagttc gatgtaaccc
    15001 actcgtgcac ccaactgatc ttcagcatct tttactttca ccagcgtttc tgggtgagca
    15061 aaaacaggaa ggcaaaatgc cgcaaaaaag ggaataaggg cgacacggaa atgttgaata
    15121 ctcatactct tcctttttca atattattga agcatttatc agggttattg tctcatgagc
    15181 ggatacatat ttgaatgtat ttagaaaaat aaacaaatag gggttccgcg cacatttccc
    15241 cgaaaagtgc
//
