# Supplementary material for: Vesicular Stomatitis Virus as a Platform for Protease Activity Measurements
Source: Curr Protoc. 2024 Nov 21;4(11):e70062. doi: 10.1002/cpz1.70062 (PMC11580764; doi:10.1002/cpz1.70062)
Supplement: Supplementary file 9 — Supplemental sequence 5. VSV‐L expression plasmid with blasticidin resistance cassette. [file CPZ1-4-0-s011.gb]

LOCUS       Supplemental_Sequence_5_VSV-L_Blasticidin       13575 bp    DNA     circular SYN 28-JUL-2024
DEFINITION  .
ACCESSION
VERSION     .
KEYWORDS    .
SOURCE      .
  ORGANISM  .
COMMENT     Annotated with pLannotate v1.2.2.
FEATURES             Location/Qualifiers
     CDS             join(complement(1..258),complement(12973..13575))
                     /note="pLannotate"
                     /database="snapgene"
                     /identity="99.8"
                     /match_length="100.0"
                     /fragment="False"
                     /other="CDS"
                     /label="AmpR"
     promoter        complement(259..363)
                     /note="pLannotate"
                     /database="snapgene"
                     /identity="100.0"
                     /match_length="100.0"
                     /fragment="False"
                     /other="promoter"
                     /label="AmpR promoter"
     CDS             458..493
                     /note="pLannotate"
                     /database="snapgene"
                     /identity="100.0"
                     /match_length="18.8"
                     /fragment="True"
                     /other="CDS"
                     /label="rop (fragment)"
     misc_feature    595..694
                     /note="pLannotate"
                     /database="snapgene"
                     /identity="100.0"
                     /match_length="70.9"
                     /fragment="True"
                     /other="misc_feature"
                     /label="bom (fragment)"
     CDS             complement(700..854)
                     /note="pLannotate"
                     /database="snapgene"
                     /identity="100.0"
                     /match_length="89.1"
                     /fragment="True"
                     /other="CDS"
                     /label="lacZα (fragment)"
     promoter        868..1094
                     /note="pLannotate"
                     /database="snapgene"
                     /identity="100.0"
                     /match_length="100.0"
                     /fragment="False"
                     /other="promoter"
                     /label="RSV promoter"
     ncRNA           1094..1154
                     /note="pLannotate"
                     /database="Rfam"
                     /identity="100.0"
                     /match_length="100.0"
                     /fragment="False"
                     /other="ncRNA"
                     /label="mir-TAR"
     LTR             1095..1275
                     /note="pLannotate"
                     /database="snapgene"
                     /identity="100.0"
                     /match_length="100.0"
                     /fragment="False"
                     /other="LTR"
                     /label="5' LTR (truncated)"
     ncRNA           1219..1317
                     /note="pLannotate"
                     /database="Rfam"
                     /identity="100.0"
                     /match_length="100.0"
                     /fragment="False"
                     /other="ncRNA"
                     /label="HIV PBS"
     misc_feature    1322..1447
                     /note="pLannotate"
                     /database="snapgene"
                     /identity="100.0"
                     /match_length="100.0"
                     /fragment="False"
                     /other="misc_feature"
                     /label="HIV-1 Ψ"
     ncRNA           1334..1373
                     /note="pLannotate"
                     /database="Rfam"
                     /identity="100.0"
                     /match_length="100.0"
                     /fragment="False"
                     /other="ncRNA"
                     /label="HIV-1 DIS"
     ncRNA           1376..1394
                     /note="pLannotate"
                     /database="Rfam"
                     /identity="100.0"
                     /match_length="100.0"
                     /fragment="False"
                     /other="ncRNA"
                     /label="HIV-1 SD"
     ncRNA           1403..1425
                     /note="pLannotate"
                     /database="Rfam"
                     /identity="100.0"
                     /match_length="100.0"
                     /fragment="False"
                     /other="ncRNA"
                     /label="HIV-1 SL3"
     CDS             1431..1769
                     /note="pLannotate"
                     /database="snapgene"
                     /identity="98.8"
                     /match_length="22.6"
                     /fragment="True"
                     /other="CDS"
                     /label="HIV-1 gag (fragment)"
     ncRNA           1431..1450
                     /note="pLannotate"
                     /database="Rfam"
                     /identity="100.0"
                     /match_length="100.0"
                     /fragment="False"
                     /other="ncRNA"
                     /label="HIV-1 SL4"
     ncRNA           1496..1579
                     /note="pLannotate"
                     /database="Rfam"
                     /identity="100.0"
                     /match_length="100.0"
                     /fragment="False"
                     /other="ncRNA"
                     /label="HIV GSL3"
     CDS             1794..2651
                     /note="pLannotate"
                     /database="swissprot"
                     /identity="100.0"
                     /match_length="33.4"
                     /fragment="True"
                     /other="CDS"
                     /label="env (fragment)"
     ncRNA           1889..2225
                     /note="pLannotate"
                     /database="Rfam"
                     /identity="100.0"
                     /match_length="100.0"
                     /fragment="False"
                     /other="ncRNA"
                     /label="RRE"
     misc_feature    1940..2173
                     /note="pLannotate"
                     /database="snapgene"
                     /identity="100.0"
                     /match_length="100.0"
                     /fragment="False"
                     /other="misc_feature"
                     /label="RRE"
     CDS             2667..2774
                     /note="pLannotate"
                     /database="swissprot"
                     /identity="94.4"
                     /match_length="24.3"
                     /fragment="True"
                     /other="CDS"
                     /label="gag-pol (fragment)"
     misc_feature    2669..2785
                     /note="pLannotate"
                     /database="snapgene"
                     /identity="99.2"
                     /match_length="100.0"
                     /fragment="False"
                     /other="misc_feature"
                     /label="cPPT/CTS"
     enhancer        2798..2874
                     /note="pLannotate"
                     /database="snapgene"
                     /identity="100.0"
                     /match_length="25.3"
                     /fragment="True"
                     /other="enhancer"
                     /label="CMV enhancer (fragment)"
     promoter        2875..3078
                     /note="pLannotate"
                     /database="snapgene"
                     /identity="99.5"
                     /match_length="100.0"
                     /fragment="False"
                     /other="promoter"
                     /label="CMV promoter"
     CDS             2914..3141
                     /note="pLannotate"
                     /database="swissprot"
                     /identity="100.0"
                     /match_length="56.7"
                     /fragment="True"
                     /other="CDS"
                     /label="UL126 (fragment)"
     CDS             3155..9481
                     /note="pLannotate"
                     /database="swissprot"
                     /identity="99.9"
                     /match_length="100.0"
                     /fragment="False"
                     /other="CDS"
                     /label="L"
     misc_feature    9613..10075
                     /note="pLannotate"
                     /database="snapgene"
                     /identity="100.0"
                     /match_length="100.0"
                     /fragment="False"
                     /other="misc_feature"
                     /label="IRES"
     ncRNA           9615..10072
                     /note="pLannotate"
                     /database="Rfam"
                     /identity="100.0"
                     /match_length="99.1"
                     /fragment="False"
                     /other="ncRNA"
                     /label="IRES Picorna 2"
     CDS             10095..10493
                     /note="pLannotate"
                     /database="snapgene"
                     /identity="100.0"
                     /match_length="100.0"
                     /fragment="False"
                     /other="CDS"
                     /label="BSD"
     misc_feature    10516..11104
                     /note="pLannotate"
                     /database="snapgene"
                     /identity="100.0"
                     /match_length="100.0"
                     /fragment="False"
                     /other="misc_feature"
                     /label="WPRE"
     CDS             10516..11106
                     /note="pLannotate"
                     /database="swissprot"
                     /identity="97.5"
                     /match_length="35.4"
                     /fragment="True"
                     /other="CDS"
                     /label="P (fragment)"
     CDS             11099..11206
                     /note="pLannotate"
                     /database="swissprot"
                     /identity="69.4"
                     /match_length="14.1"
                     /fragment="True"
                     /other="CDS"
                     /label="nef (fragment)"
     misc_feature    11157..11176
                     /note="pLannotate"
                     /database="snapgene"
                     /identity="100.0"
                     /match_length="16.9"
                     /fragment="True"
                     /other="misc_feature"
                     /label="cPPT/CTS (fragment)"
     LTR             11178..11212
                     /note="pLannotate"
                     /database="snapgene"
                     /identity="97.1"
                     /match_length="5.5"
                     /fragment="True"
                     /other="LTR"
                     /label="5' LTR (fragment)"
     ncRNA           11230..11290
                     /note="pLannotate"
                     /database="Rfam"
                     /identity="100.0"
                     /match_length="100.0"
                     /fragment="False"
                     /other="ncRNA"
                     /label="mir-TAR"
     LTR             11231..11411
                     /note="pLannotate"
                     /database="snapgene"
                     /identity="100.0"
                     /match_length="100.0"
                     /fragment="False"
                     /other="LTR"
                     /label="5' LTR (truncated)"
     ncRNA           11355..11472
                     /note="pLannotate"
                     /database="Rfam"
                     /identity="100.0"
                     /match_length="119.2"
                     /fragment="False"
                     /other="ncRNA"
                     /label="HIV PBS"
     polyA_signal    11483..11604
                     /note="pLannotate"
                     /database="snapgene"
                     /identity="100.0"
                     /match_length="100.0"
                     /fragment="False"
                     /other="polyA_signal"
                     /label="SV40 poly(A) signal"
     CDS             complement(11561..11617)
                     /note="pLannotate"
                     /database="swissprot"
                     /identity="94.7"
                     /match_length="5.2"
                     /fragment="True"
                     /other="CDS"
                     /label="VP1_SV40 (fragment)"
     promoter        11624..11791
                     /note="pLannotate"
                     /database="snapgene"
                     /identity="98.8"
                     /match_length="85.3"
                     /fragment="True"
                     /other="promoter"
                     /label="SV40 promoter (fragment)"
     rep_origin      11644..11779
                     /note="pLannotate"
                     /database="snapgene"
                     /identity="99.3"
                     /match_length="100.0"
                     /fragment="False"
                     /other="rep_origin"
                     /label="SV40 ori"
     CDS             11711..11779
                     /note="pLannotate"
                     /database="swissprot"
                     /identity="95.7"
                     /match_length="100.0"
                     /fragment="False"
                     /other="CDS"
                     /label="SELP_SV40"
     protein_bind    complement(11834..11856)
                     /note="pLannotate"
                     /database="snapgene"
                     /identity="100.0"
                     /match_length="92.0"
                     /fragment="True"
                     /other="protein_bind"
                     /label="lac operator (fragment)"
     promoter        complement(11834..11852)
                     /note="pLannotate"
                     /database="snapgene"
                     /identity="100.0"
                     /match_length="42.2"
                     /fragment="True"
                     /other="promoter"
                     /label="T5 promoter (fragment)"
     CDS             complement(11845..11940)
                     /note="pLannotate"
                     /database="swissprot"
                     /identity="68.8"
                     /match_length="10.2"
                     /fragment="True"
                     /other="CDS"
                     /label="penA (fragment)"
     promoter        complement(11860..11890)
                     /note="pLannotate"
                     /database="snapgene"
                     /identity="100.0"
                     /match_length="100.0"
                     /fragment="False"
                     /other="promoter"
                     /label="lac promoter"
     protein_bind    complement(11905..11926)
                     /note="pLannotate"
                     /database="snapgene"
                     /identity="100.0"
                     /match_length="100.0"
                     /fragment="False"
                     /other="protein_bind"
                     /label="CAP binding site"
     CDS             complement(11939..12031)
                     /note="pLannotate"
                     /database="snapgene"
                     /identity="100.0"
                     /match_length="8.6"
                     /fragment="True"
                     /other="CDS"
                     /label="lacI (fragment)"
     rep_origin      complement(12214..12802)
                     /note="pLannotate"
                     /database="snapgene"
                     /identity="99.8"
                     /match_length="100.0"
                     /fragment="False"
                     /other="rep_origin"
                     /label="ori"
     ncRNA           12657..12761
                     /note="pLannotate"
                     /database="Rfam"
                     /identity="100.0"
                     /match_length="102.9"
                     /fragment="False"
                     /other="ncRNA"
                     /label="RNAI"
ORIGIN      
        1 ttgcccggcg tcaatacggg ataataccgc gccacatagc agaactttaa aagtgctcat
       61 cattggaaaa cgttcttcgg ggcgaaaact ctcaaggatc ttaccgctgt tgagatccag
      121 ttcgatgtaa cccactcgtg cacccaactg atcttcagca tcttttactt tcaccagcgt
      181 ttctgggtga gcaaaaacag gaaggcaaaa tgccgcaaaa aagggaataa gggcgacacg
      241 gaaatgttga atactcatac tcttcctttt tcaatattat tgaagcattt atcagggtta
      301 ttgtctcatg agcggataca tatttgaatg tatttagaaa aataaacaaa taggggttcc
      361 gcgcacattt ccccgaaaag tgccacctga cgtctaagaa accattatta tcatgacatt
      421 aacctataaa aataggcgta tcacgaggcc ctttcgtctc gcgcgtttcg gtgatgacgg
      481 tgaaaacctc tgacacatgc agctcccgga gacggtcaca gcttgtctgt aagcggatgc
      541 cgggagcaga caagcccgtc agggcgcgtc agcgggtgtt ggcgggtgtc ggggctggct
      601 taactatgcg gcatcagagc agattgtact gagagtgcac catatgcggt gtgaaatacc
      661 gcacagatgc gtaaggagaa aataccgcat caggcgccat tcgccattca ggctgcgcaa
      721 ctgttgggaa gggcgatcgg tgcgggcctc ttcgctatta cgccagctgg cgaaaggggg
      781 atgtgctgca aggcgattaa gttgggtaac gccagggttt tcccagtcac gacgttgtaa
      841 aacgacggcc agtgccaagc tgacgcgtgt agtcttatgc aatactcttg tagtcttgca
      901 acatggtaac gatgagttag caacatgcct tacaaggaga gaaaaagcac cgtgcatgcc
      961 gattggtgga agtaaggtgg tacgatcgtg ccttattagg aaggcaacag acgggtctga
     1021 catggattgg acgaaccact gaattgccgc attgcagaga tattgtattt aagtgcctag
     1081 ctcgatacat aaacgggtct ctctggttag accagatctg agcctgggag ctctctggct
     1141 aactagggaa cccactgctt aagcctcaat aaagcttgcc ttgagtgctt caagtagtgt
     1201 gtgcccgtct gttgtgtgac tctggtaact agagatccct cagacccttt tagtcagtgt
     1261 ggaaaatctc tagcagtggc gcccgaacag ggacttgaaa gcgaaaggga aaccagagga
     1321 gctctctcga cgcaggactc ggcttgctga agcgcgcacg gcaagaggcg aggggcggcg
     1381 actggtgagt acgccaaaaa ttttgactag cggaggctag aaggagagag atgggtgcga
     1441 gagcgtcagt attaagcggg ggagaattag atcgcgatgg gaaaaaattc ggttaaggcc
     1501 agggggaaag aaaaaatata aattaaaaca tatagtatgg gcaagcaggg agctagaacg
     1561 attcgcagtt aatcctggcc tgttagaaac atcagaaggc tgtagacaaa tactgggaca
     1621 gctacaacca tcccttcaga caggatcaga agaacttaga tcattatata atacagtagc
     1681 aaccctctat tgtgtgcatc aaaggataga gataaaagac accaaggaag ctttagacaa
     1741 gatagaggaa gagcaaaaca aaagtaagac caccgcacag caagcggcca ctgatcttca
     1801 gacctggagg aggagatatg agggacaatt ggagaagtga attatataaa tataaagtag
     1861 taaaaattga accattagga gtagcaccca ccaaggcaaa gagaagagtg gtgcagagag
     1921 aaaaaagagc agtgggaata ggagctttgt tccttgggtt cttgggagca gcaggaagca
     1981 ctatgggcgc agcgtcaatg acgctgacgg tacaggccag acaattattg tctggtatag
     2041 tgcagcagca gaacaatttg ctgagggcta ttgaggcgca acagcatctg ttgcaactca
     2101 cagtctgggg catcaagcag ctccaggcaa gaatcctggc tgtggaaaga tacctaaagg
     2161 atcaacagct cctggggatt tggggttgct ctggaaaact catttgcacc actgctgtgc
     2221 cttggaatgc tagttggagt aataaatctc tggaacagat ttggaatcac acgacctgga
     2281 tggagtggga cagagaaatt aacaattaca caagcttaat acactcctta attgaagaat
     2341 cgcaaaacca gcaagaaaag aatgaacaag aattattgga attagataaa tgggcaagtt
     2401 tgtggaattg gtttaacata acaaattggc tgtggtatat aaaattattc ataatgatag
     2461 taggaggctt ggtaggttta agaatagttt ttgctgtact ttctatagtg aatagagtta
     2521 ggcagggata ttcaccatta tcgtttcaga cccacctccc aaccccgagg ggacccgaca
     2581 ggcccgaagg aatagaagaa gaaggtggag agagagacag agacagatcc attcgattag
     2641 tgaacggatc tcgacggtat cggttaactt ttaaaagaaa aggggggatt ggggggtaca
     2701 gtgcagggga aagaatagta gacataatag caacagacat acaaactaaa gaattacaaa
     2761 aacaaattac aaaattcaaa attttatcga tactagtatt atgcccagta catgacctta
     2821 tgggactttc ctacttggca gtacatctac gtattagtca tcgctattac catggtgatg
     2881 cggttttggc agtacatcaa tgggcgtgga tagcggtttg actcacgggg atttccaagt
     2941 ctccacccca ttgacgtcaa tgggagtttg ttttggcacc aaaatcaacg ggactttcca
     3001 aaatgtcgta acaactccgc cccattgacg caaatgggcg gtaggcgtgt acggtgggag
     3061 gtttatataa gcagagctcg tttagtgaac cgtcagatcg cctggagacg ccatccacgc
     3121 tgttttgacc tccatagaag attctagagc tagcatggaa gtccacgatt ttgagaccga
     3181 cgagttcaat gatttcaatg aagatgacta tgccacaaga gaattcctga atcccgatga
     3241 gcgcatgacg tacttgaatc atgctgatta caacctgaat tctcctctaa ttagtgatga
     3301 tattgacaat ttaataagga aattcaattc tcttccaatt ccctcgatgt gggatagtaa
     3361 gaactgggat ggagttcttg agatgttaac gtcatgtcaa gccaatccca tcccaacatc
     3421 tcagatgcat aaatggatgg gaagttggtt aatgtctgat aatcatgatg ccagtcaagg
     3481 gtatagtttt ttacatgaag tggacaaaga ggcagaaata acatttgacg tggtggagac
     3541 cttcatccgc ggctggggca acaaaccaat tgaatacatc aaaaaggaaa gatggactga
     3601 ctcattcaaa attctcgctt atttgtgtca aaagtttttg gacttacaca agttgacatt
     3661 aatcttaaat gctgtctctg aggtggaatt gctcaacttg gcgaggactt tcaaaggcaa
     3721 agtcagaaga agttctcatg gaacgaacat atgcaggatt agggttccca gcttgggtcc
     3781 tacttttatt tcagaaggat gggcttactt caagaaactt gatattctaa tggaccgaaa
     3841 ctttctgtta atggtcaaag atgtgattat agggaggatg caaacggtgc tatccatggt
     3901 atgtagaata gacaacctgt tctcagagca agacatcttc tcccttctaa atatctacag
     3961 aattggagat aaaattgtgg agaggcaggg aaatttttct tatgacttga ttaaaatggt
     4021 ggaaccgata tgcaacttga agctgatgaa attagcaaga gaatcaaggc ctttagtccc
     4081 acaattccct cattttgaaa atcatatcaa gacttctgtt gatgaagggg caaaaattga
     4141 ccgaggtata agattcctcc atgatcagat aatgagtgtg aaaacagtgg atctcacact
     4201 ggtgatttat ggattgttca gacattgggg tcatcctttt atagattatt acactggact
     4261 agaaaaatta cattcccaag taaccatgaa gaaagatatt gatgtgtcat atgcaaaagc
     4321 acttgcaagt gatttagctc ggattgttct atttcaacag ttcaatgatc ataaaaagtg
     4381 gttcgtgaat ggagacttgc tccctcatga tcatcccttt aaaagtcatg ttaaagaaaa
     4441 tacatggccc acagctgctc aagttcaaga ttttggagat aaatggcatg aacttccgct
     4501 gattaaatgt tttgaaatac ccgacttact agacccatcg ataatatact ctgacaaaag
     4561 tcattcaatg aataggtcag aggtgttgaa acatgtccga atgaatccga acactcctat
     4621 ccctagtaaa aaggtgttgc agactatgtt ggacacaaag gctaccaatt ggaaagaatt
     4681 tcttaaagag attgatgaga agggcttaga tgatgatgat ctaattattg gtcttaaagg
     4741 aaaggagagg gaactgaagt tggcaggtag atttttctcc ctaatgtctt ggaaattgcg
     4801 agaatacttt gtaattaccg aatatttgat aaagactcat ttcgtcccta tgtttaaagg
     4861 cctgacaatg gcggacgatc taactgcagt cattaaaaag atgttagatt cctcatccgg
     4921 ccaaggattg aagtcatatg aggcaatttg catagccaat cacattgatt acgaaaaatg
     4981 gaataaccac caaaggaagt tatcaaacgg cccagtgttc cgagttatgg gccagttctt
     5041 aggttatcca tccttaatcg agagaactca tgaatttttt gagaaaagtc ttatatacta
     5101 caatggaaga ccagacttga tgcgtgttca caacaacaca ctgatcaatt caacctccca
     5161 acgagtttgt tggcaaggac aagagggtgg actggaaggt ctacggcaaa aaggatggag
     5221 tatcctcaat ctactggtta ttcaaagaga ggctaaaatc agaaacactg ctgtcaaagt
     5281 cttggcacaa ggtgataatc aagttatttg cacacagtat aaaacgaaga aatcgagaaa
     5341 cgttgtagaa ttacagggtg ctctcaatca aatggtttct aataatgaga aaattatgac
     5401 tgcaatcaaa atagggacag ggaagttagg acttttgata aatgacgatg agactatgca
     5461 atctgcagat tacttgaatt atggaaaaat accgattttc cgtggagtga ttagagggtt
     5521 agagaccaag agatggtcac gagtgacttg tgtcaccaat gaccaaatac ccacttgtgc
     5581 taatataatg agctcagttt ccacaaatgc tctcaccgta gctcattttg ctgagaaccc
     5641 aatcaatgcc atgatacagt acaattattt tgggacattt gctagactct tgttgatgat
     5701 gcatgatcct gctcttcgtc aatcattgta tgaagttcaa gataagatac cgggcttgca
     5761 cagttctact ttcaaatacg ccatgttgta tttggaccct tccattggag gagtgtcggg
     5821 catgtctttg tccaggtttt tgattagagc cttcccagat cccgtaacag aaagtctctc
     5881 attctggaga ttcatccatg tacatgctcg aagtgagcat ctgaaggaga tgagtgcagt
     5941 atttggaaac cccgagatag ccaagtttcg aataactcac atagacaagc tagtagaaga
     6001 tccaacctct ctgaacatcg ctatgggaat gagtccagcg aacttgttaa agactgaggt
     6061 taaaaaatgc ttaatcgaat caagacaaac catcaggaac caggtgatta aggatgcaac
     6121 catatatttg tatcatgaag aggatcggct cagaagtttc ttatggtcaa taaatcctct
     6181 gttccctaga tttttaagtg aattcaaatc aggcactttt ttgggagtcg cagacgggct
     6241 catcagtcta tttcaaaatt ctcgtactat tcggaactcc tttaagaaaa agtatcatag
     6301 ggaattggat gatttgattg tgaggagtga ggtatcctct ttgacacatt tagggaaact
     6361 tcatttgaga aggggatcat gtaaaatgtg gacatgttca gctactcatg ctgacacatt
     6421 aagatacaaa tcctggggcc gtacagttat tgggacaact gtaccccatc cattagaaat
     6481 gttgggtcca caacatcgaa aagagactcc ttgtgcacca tgtaacacat cagggttcaa
     6541 ttatgtttct gtgcattgtc cagacgggat ccatgacgtc tttagttcac ggggaccatt
     6601 gcctgcttat ctagggtcta aaacatctga atctacatct attttgcagc cttgggaaag
     6661 ggaaagcaaa gtcccactga ttaaaagagc tacacgtctt agagatgcta tctcttggtt
     6721 tgttgaaccc gactctaaac tagcaatgac tatactttct aacatccact ctttaacagg
     6781 cgaagaatgg accaaaaggc agcatgggtt caaaagaaca gggtctgccc ttcataggtt
     6841 ttcgacatct cggatgagcc atggtgggtt cgcatctcag agcactgcag cattgaccag
     6901 gttgatggca actacagaca ccatgaggga tctgggagat cagaatttcg actttttatt
     6961 ccaagcaacg ttgctctatg ctcaaattac caccactgtt gcaagagacg gatggatcac
     7021 cagttgtaca gatcattatc atattgcctg taagtcctgt ttgagaccca tagaagagat
     7081 caccctggac tcaagtatgg actacacgcc cccagatgta tcccatgtgc tgaagacatg
     7141 gaggaatggg gaaggttcgt ggggacaaga gataaaacag atctatcctt tagaagggaa
     7201 ttggaagaat ttagcacctg ctgagcaatc ctatcaagtc ggcagatgta taggttttct
     7261 atatggagac ttggcgtata gaaaatctac tcatgccgag gacagttctc tatttcctct
     7321 atctatacaa ggtcgtatta gaggtcgagg tttcttaaaa gggttgctag acggattaat
     7381 gagagcaagt tgctgccaag taatacaccg gagaagtctg gctcatttga agaggccggc
     7441 caacgcagtg tacggaggtt tgatttactt gattgataaa ttgagtgtat cacctccatt
     7501 cctttctctt actagatcag gacctattag agacgaatta gaaacgattc cccacaagat
     7561 cccaacctcc tatccgacaa gcaaccgtga tatgggggtg attgtcagaa attacttcaa
     7621 ataccaatgc cgtctaattg aaaagggaaa atacagatca cattattcac aattatggtt
     7681 attctcagat gtcttatcca tagacttcat tggaccattc tctatttcca ccaccctctt
     7741 gcaaatccta tacaagccat ttttatctgg gaaagataag aatgagttga gagagctggc
     7801 aaatctttct tcattgctaa gatcaggaga ggggtgggaa gacatacatg tgaaattctt
     7861 caccaaggac atattattgt gtccagagga aatcagacat gcttgcaagt tcgggattgc
     7921 taaggataat aataaagaca tgagctatcc cccttgggga agggaatcca gagggacaat
     7981 tacaacaatc cctgtttatt atacgaccac cccttaccca aagatgctag agatgcctcc
     8041 aagaatccaa aatcccctgc tgtccggaat caggttgggc caattaccaa ctggcgctca
     8101 ttataaaatt cggagtatat tacatggaat gggaatccat tacagggact tcttgagttg
     8161 tggagacggc tccggaggga tgactgctgc attactacga gaaaatgtgc atagcagagg
     8221 aatattcaat agtctgttag aattatcagg gtcagtcatg cgaggcgcct ctcctgagcc
     8281 ccccagtgcc ctagaaactt taggaggaga taaatcgaga tgtgtaaatg gtgaaacatg
     8341 ttgggaatat ccatctgact tatgtgaccc aaggacttgg gactatttcc tccgactcaa
     8401 agcaggcttg gggcttcaaa ttgatttaat tgtaatggat atggaagttc gggattcttc
     8461 tactagcctg aaaattgaga cgaatgttag aaattatgtg caccggattt tggatgagca
     8521 aggagtttta atctacaaga cttatggaac atatatttgt gagagcgaaa agaatgcagt
     8581 aacaatcctt ggtcccatgt tcaagacggt cgacttagtt caaacagaat ttagtagttc
     8641 tcaaacgtct gaagtatata tggtatgtaa aggtttgaag aaattaatcg atgaacccaa
     8701 tcccgattgg tcttccatca atgaatcctg gaaaaacctg tacgcattcc agtcatcaga
     8761 acaggaattt gccagagcaa agaaggttag tacatacttt accttgacag gtattccctc
     8821 ccaattcatt cctgatcctt ttgtaaacat tgagactatg ctacaaatat tcggagtacc
     8881 cacgggtgtg tctcatgcgg ctgccttaaa atcatctgat agacctgcag atttattgac
     8941 cattagcctt ttttatatgg cgattatatc gtattataac atcaatcata tcagagtagg
     9001 accgatacct ccgaaccccc catcagatgg aattgcacaa aatgtgggga tcgctataac
     9061 tggtataagc ttttggctga gtttgatgga gaaagacatt ccactatatc aacagtgttt
     9121 agcagttatc cagcaatcat tcccgattag gtgggaggct gtttcagtaa aaggaggata
     9181 caagcagaag tggagtacta gaggtgatgg gctcccaaaa gatacccgaa tttcagactc
     9241 cttggcccca atcgggaact ggatcagatc tctggaattg gtccgaaacc aagttcgtct
     9301 aaatccattc aatgagatct tgttcaatca gctatgtcgt acagtggata atcatttgaa
     9361 atggtcaaat ttgcgaagaa acacaggaat gattgaatgg atcaatagac gaatttcaaa
     9421 agaagaccgg tctatactga tgttgaagag tgacctacac gaggaaaact cttggagaga
     9481 ttaattaatt aaggggatcc gcccctctcc ctcccccccc cctaacgtta ctggccgaag
     9541 ccgcttggaa taaggccggt gtgcgtttgt ctatatgtta ttttccacca tattgccgtc
     9601 ttttggcaat gtgagggccc ggaaacctgg ccctgtcttc ttgacgagca ttcctagggg
     9661 tctttcccct ctcgccaaag gaatgcaagg tctgttgaat gtcgtgaagg aagcagttcc
     9721 tctggaagct tcttgaagac aaacaacgtc tgtagcgacc ctttgcaggc agcggaaccc
     9781 cccacctggc gacaggtgcc tctgcggcca aaagccacgt gtataagata cacctgcaaa
     9841 ggcggcacaa ccccagtgcc acgttgtgag ttggatagtt gtggaaagag tcaaatggct
     9901 ctcctcaagc gtattcaaca aggggctgaa ggatgcccag aaggtacccc attgtatggg
     9961 atctgatctg gggcctcggt gcacatgctt tacatgtgtt tagtcgaggt taaaaaaacg
    10021 tctaggcccc ccgaaccacg gggacgtggt tttcctttga aaaacacgat gataagcttg
    10081 ccacaaccac cgggatggcc aagcctttgt ctcaagaaga atccaccctc attgaaagag
    10141 caacggctac aatcaacagc atccccatct ctgaagacta cagcgtcgcc agcgcagctc
    10201 tctctagcga cggccgcatc ttcactggtg tcaatgtata tcattttact gggggacctt
    10261 gtgcagaact cgtggtgctg ggcactgctg ctgctgcggc agctggcaac ctgacttgta
    10321 tcgtcgcgat cggaaatgag aacaggggca tcttgagccc ctgcggacgg tgccgacagg
    10381 tgcttctcga tctgcatcct gggatcaaag ccatagtgaa ggacagtgat ggacagccga
    10441 cggcagttgg gattcgtgaa ttgctgccct ctggttatgt gtgggagggc taagcgcggc
    10501 cgcggcggag tcgacaatca acctctggat tacaaaattt gtgaaagatt gactggtatt
    10561 cttaactatg ttgctccttt tacgctatgt ggatacgctg ctttaatgcc tttgtatcat
    10621 gctattgctt cccgtatggc tttcattttc tcctccttgt ataaatcctg gttgctgtct
    10681 ctttatgagg agttgtggcc cgttgtcagg caacgtggcg tggtgtgcac tgtgtttgct
    10741 gacgcaaccc ccactggttg gggcattgcc accacctgtc agctcctttc cgggactttc
    10801 gctttccccc tccctattgc cacggcggaa ctcatcgccg cctgccttgc ccgctgctgg
    10861 acaggggctc ggctgttggg cactgacaat tccgtggtgt tgtcggggaa atcatcgtcc
    10921 tttccttggc tgctcgcctg tgttgccacc tggattctgc gcgggacgtc cttctgctac
    10981 gtcccttcgg ccctcaatcc agcggacctt ccttcccgcg gcctgctgcc ggctctgcgg
    11041 cctcttccgc gtcttcgcct tcgccctcag acgagtcgga tctccctttg ggccgcctcc
    11101 ccgcctggta cctttaagac caatgactta caaggcagct gtagatctta gccacttttt
    11161 aaaagaaaag gggggactgg aagggctaat tcactcccaa cgaagataag atctgctttt
    11221 tgcttgtact gggtctctct ggttagacca gatctgagcc tgggagctct ctggctaact
    11281 agggaaccca ctgcttaagc ctcaataaag cttgccttga gtgcttcaag tagtgtgtgc
    11341 ccgtctgttg tgtgactctg gtaactagag atccctcaga cccttttagt cagtgtggaa
    11401 aatctctagc agtagtagtt catgtcatct tattattcag tatttataac ttgcaaagaa
    11461 atgaatatca gagagtgaga ggaacttgtt tattgcagct tataatggtt acaaataaag
    11521 caatagcatc acaaatttca caaataaagc atttttttca ctgcattcta gttgtggttt
    11581 gtccaaactc atcaatgtat cttatcatgt ctggctctag ctatcccgcc cctaactccg
    11641 cccatcccgc ccctaactcc gcccagttcc gcccattctc cgccccatgg ctgactaatt
    11701 ttttttattt atgcagaggc cgaggcggcc tcggcctctg agctattcca gaagtagtga
    11761 ggaggctttt ttggaggcct agacttttgc agagaccaaa ttcgtaatca tgtcatagct
    11821 gtttcctgtg tgaaattgtt atccgctcac aattccacac aacatacgag ccggaagcat
    11881 aaagtgtaaa gcctggggtg cctaatgagt gagctaactc acattaattg cgttgcgctc
    11941 actgcccgct ttccagtcgg gaaacctgtc gtgccagctg cattaatgaa tcggccaacg
    12001 cgcggggaga ggcggtttgc gtattgggcg ctcttccgct tcctcgctca ctgactcgct
    12061 gcgctcggtc gttcggctgc ggcgagcggt atcagctcac tcaaaggcgg taatacggtt
    12121 atccacagaa tcaggggata acgcaggaaa gaacatgtga gcaaaaggcc agcaaaaggc
    12181 caggaaccgt aaaaaggccg cgttgctggc gtttttccat aggctccgcc cccctgacga
    12241 gcatcacaaa aatcgacgct caagtcagag gtggcgaaac ccgacaggac tataaagata
    12301 ccaggcgttt ccccctggaa gctccctcgt gcgctctcct gttccgaccc tgccgcttac
    12361 cggatacctg tccgcctttc tcccttcggg aagcgtggcg ctttctcata gctcacgctg
    12421 taggtatctc agttcggtgt aggtcgttcg ctccaagctg ggctgtgtgc acgaaccccc
    12481 cgttcagccc gaccgctgcg ccttatccgg taactatcgt cttgagtcca acccggtaag
    12541 acacgactta tcgccactgg cagcagccac tggtaacagg attagcagag cgaggtatgt
    12601 aggcggtgct acagagttct tgaagtggtg gcctaactac ggctacacta gaagaacagt
    12661 atttggtatc tgcgctctgc tgaagccagt taccttcgga aaaagagttg gtagctcttg
    12721 atccggcaaa caaaccaccg ctggtagcgg tggttttttt gtttgcaagc agcagattac
    12781 gcgcagaaaa aaaggatctc aagaagatcc tttgatcttt tctacggggt ctgacgctca
    12841 gtggaacgaa aactcacgtt aagggatttt ggtcatgaga ttatcaaaaa ggatcttcac
    12901 ctagatcctt ttaaattaaa aatgaagttt taaatcaatc taaagtatat atgagtaaac
    12961 ttggtctgac agttaccaat gcttaatcag tgaggcacct atctcagcga tctgtctatt
    13021 tcgttcatcc atagttgcct gactccccgt cgtgtagata actacgatac gggagggctt
    13081 accatctggc cccagtgctg caatgatacc gcgagaccca cgctcaccgg ctccagattt
    13141 atcagcaata aaccagccag ccggaagggc cgagcgcaga agtggtcctg caactttatc
    13201 cgcctccatc cagtctatta attgttgccg ggaagctaga gtaagtagtt cgccagttaa
    13261 tagtttgcgc aacgttgttg ccattgctac aggcatcgtg gtgtcacgct cgtcgtttgg
    13321 tatggcttca ttcagctccg gttcccaacg atcaaggcga gttacatgat cccccatgtt
    13381 gtgcaaaaaa gcggttagct ccttcggtcc tccgatcgtt gtcagaagta agttggccgc
    13441 agtgttatca ctcatggtta tggcagcact gcataattct cttactgtca tgccatccgt
    13501 aagatgcttt tctgtgactg gtgagtactc aaccaagtca ttctgagaat agtgtatgcg
    13561 gcgaccgagt tgctc
//
