# Supplementary material for: Vesicular Stomatitis Virus as a Platform for Protease Activity Measurements
Source: Curr Protoc. 2024 Nov 21;4(11):e70062. doi: 10.1002/cpz1.70062 (PMC11580764; doi:10.1002/cpz1.70062)
Supplement: Supplementary file 10 — Supplemental sequence 6. VSV‐G expression plasmid. [file CPZ1-4-0-s013.gb]

LOCUS       Supplemental_Sequence_6_VSV-G        6363 bp    DNA     circular UNA 28-JUL-2024
DEFINITION  Cloning vector pHCMV-VSV-G, complete sequence.
ACCESSION   urn.local...7p-i0h9oio
VERSION     urn.local...7p-i0h9oio
KEYWORDS    .
SOURCE      
  ORGANISM  .
FEATURES             Location/Qualifiers
     misc_feature    1..752
                     /Clone_Manager_'Draw_As'="Region"
                     /label="CMV promotereq"
     misc_feature    778..1350
                     /Name="rabbit beta-globin@￰u"
                     /Clone_Manager_'Draw_As'="Region"
                     /label="beta-GlobinSeq"
     gene            1420..2955
                     /Name="VSV-G protein/"
                     /Clone_Manager_'Draw_As'="Gene"
                     /label="VSV-G"
     misc_feature    3902..4545
                     /Clone_Manager_'Draw_As'="Region"
                     /label="puc ori"
     gene            complement(4693..5553)
                     /Name="beta-lactamase"
                     /Clone_Manager_'Draw_As'="Gene"
                     /label="AmpR"
ORIGIN      
        1 gagcttggcc cattgcatac gttgtatcca tatcataata tgtacattta tattggctca
       61 tgtccaacat taccgccatg ttgacattga ttattgacta gttattaata gtaatcaatt
      121 acggggtcat tagttcatag cccatatatg gagttccgcg ttacataact tacggtaaat
      181 ggcccgcctg gctgaccgcc caacgacccc cgcccattga cgtcaataat gacgtatgtt
      241 cccatagtaa cgccaatagg gactttccat tgacgtcaat gggtggagta tttacggtaa
      301 actgcccact tggcagtaca tcaagtgtat catatgccaa gtacgccccc tattgacgtc
      361 aatgacggta aatggcccgc ctggcattat gcccagtaca tgaccttatg ggactttcct
      421 acttggcagt acatctacgt attagtcatc gctattacca tggtgatgcg gttttggcag
      481 tacatcaatg ggcgtggata gcggtttgac tcacggggat ttccaagtct ccaccccatt
      541 gacgtcaatg ggagtttgtt ttggcaccaa aatcaacggg actttccaaa atgtcgtaac
      601 aactccgccc cattgacgca aatgggcggt aggcgtgtac ggtgggaggt ctatataagc
      661 agagctcgtt tagtgaaccg tcagatcgcc tggagacgcc atccacgctg ttttgacctc
      721 catagaagac accgggaccg atccagcctc cggtcgaccg atcctgagaa cttcagggtg
      781 agtttgggga cccttgattg ttctttcttt ttcgctattg taaaattcat gttatatgga
      841 gggggcaaag ttttcagggt gttgtttaga atgggaagat gtcccttgta tcaccatgga
      901 ccctcatgat aattttgttt ctttcacttt ctactctgtt gacaaccatt gtctcctctt
      961 attttctttt cattttctgt aactttttcg ttaaacttta gcttgcattt gtaacgaatt
     1021 tttaaattca cttttgttta tttgtcagat tgtaagtact ttctctaatc actttttttt
     1081 caaggcaatc agggtatatt atattgtact tcagcacagt tttagagaac aattgttata
     1141 attaaatgat aaggtagaat atttctgcat ataaattctg gctggcgtgg aaatattctt
     1201 attggtagaa acaactacac cctggtcatc atcctgcctt tctctttatg gttacaatga
     1261 tatacactgt ttgagatgag gataaaatac tctgagtcca aaccgggccc ctctgctaac
     1321 catgttcatg ccttcttctc tttcctacag ctcctgggca acgtgctggt tgttgtgctg
     1381 tctcatcatt ttggcaaaga attcctcgac ggatccgcca tgaagtgcct tttgtactta
     1441 gcctttttat tcattggggt gaattgcaag ttcaccatag tttttccaca caaccaaaaa
     1501 ggaaactgga aaaatgttcc ttctaattac cattattgcc cgtcaagctc agatttaaat
     1561 tggcataatg acttaatagg cacagcctta caagtcaaaa tgcccaagag tcacaaggct
     1621 attcaagcag acggttggat gtgtcatgct tccaaatggg tcactacttg tgatttccgc
     1681 tggtatggac cgaagtatat aacacattcc atccgatcct tcactccatc tgtagaacaa
     1741 tgcaaggaaa gcattgaaca aacgaaacaa ggaacttggc tgaatccagg cttccctcct
     1801 caaagttgtg gatatgcaac tgtgacggat gccgaagcag tgattgtcca ggtgactcct
     1861 caccatgtgc tggttgatga atacacagga gaatgggttg attcacagtt catcaacgga
     1921 aaatgcagca attacatatg ccccactgtc cataactcta caacctggca ttctgactat
     1981 aaggtcaaag ggctatgtga ttctaacctc atttccatgg acatcacctt cttctcagag
     2041 gacggagagc tatcatccct gggaaaggag ggcacagggt tcagaagtaa ctactttgct
     2101 tatgaaactg gaggcaaggc ctgcaaaatg caatactgca agcattgggg agtcagactc
     2161 ccatcaggtg tctggttcga gatggctgat aaggatctct ttgctgcagc cagattccct
     2221 gaatgcccag aagggtcaag tatctctgct ccatctcaga cctcagtgga tgtaagtcta
     2281 attcaggacg ttgagaggat cttggattat tccctctgcc aagaaacctg gagcaaaatc
     2341 agagcgggtc ttccaatctc tccagtggat ctcagctatc ttgctcctaa aaacccagga
     2401 accggtcctg ctttcaccat aatcaatggt accctaaaat actttgagac cagatacatc
     2461 agagtcgata ttgctgctcc aatcctctca agaatggtcg gaatgatcag tggaactacc
     2521 acagaaaggg aactgtggga tgactgggca ccatatgaag acgtggaaat tggacccaat
     2581 ggagttctga ggaccagttc aggatataag tttcctttat acatgattgg acatggtatg
     2641 ttggactccg atcttcatct tagctcaaag gctcaggtgt tcgaacatcc tcacattcaa
     2701 gacgctgctt cgcaacttcc tgatgatgag agtttatttt ttggtgatac tgggctatcc
     2761 aaaaatccaa tcgagcttgt agaaggttgg ttcagtagtt ggaaaagctc tattgcctct
     2821 tttttcttta tcatagggtt aatcattgga ctattcttgg ttctccgagt tggtatccat
     2881 ctttgcatta aattaaagca caccaagaaa agacagattt atacagacat agagatgaac
     2941 cgacttggaa agtgataagg atccgtcgag gaattcactc ctcaggtgca ggctgcctat
     3001 cagaaggtgg tggctggtgt ggccaatgcc ctggctcaca aataccactg agatcttttt
     3061 ccctctgcca aaaattatgg ggacatcatg aagccccttg agcatctgac ttctggctaa
     3121 taaaggaaat ttattttcat tgcaatagtg tgttggaatt ttttgtgtct ctcactcgga
     3181 aggacatatg ggagggcaaa tcatttaaaa catcagaatg agtatttggt ttagagtttg
     3241 gcaacatatg cccatatgct ggctgccatg aacaaaggtt ggctataaag aggtcatcag
     3301 tatatgaaac agccccctgc tgtccattcc ttattccata gaaaagcctt gacttgaggt
     3361 tagatttttt ttatattttg ttttgtgtta tttttttctt taacatccct aaaattttcc
     3421 ttacatgttt tactagccag atttttcctc ctctcctgac tactcccagt catagctgtc
     3481 cctcttctct tatggagatc cctcgacgga tcggccgcaa ttcgtaatca tgtcatagct
     3541 gtttcctgtg tgaaattgtt atccgctcac aattccacac aacatacgag ccggaagcat
     3601 aaagtgtaaa gcctggggtg cctaatgagt gagctaactc acattaattg cgttgcgctc
     3661 actgcccgct ttccagtcgg gaaacctgtc gtgccagctg cattaatgaa tcggccaacg
     3721 cgcggggaga ggcggtttgc gtattgggcg ctcttccgct tcctcgctca ctgactcgct
     3781 gcgctcggtc gttcggctgc ggcgagcggt atcagctcac tcaaaggcgg taatacggtt
     3841 atccacagaa tcaggggata acgcaggaaa gaacatgtga gcaaaaggcc agcaaaaggc
     3901 caggaaccgt aaaaaggccg cgttgctggc gtttttccat aggctccgcc cccctgacga
     3961 gcatcacaaa aatcgacgct caagtcagag gtggcgaaac ccgacaggac tataaagata
     4021 ccaggcgttt ccccctggaa gctccctcgt gcgctctcct gttccgaccc tgccgcttac
     4081 cggatacctg tccgcctttc tcccttcggg aagcgtggcg ctttctcata gctcacgctg
     4141 taggtatctc agttcggtgt aggtcgttcg ctccaagctg ggctgtgtgc acgaaccccc
     4201 cgttcagccc gaccgctgcg ccttatccgg taactatcgt cttgagtcca acccggtaag
     4261 acacgactta tcgccactgg cagcagccac tggtaacagg attagcagag cgaggtatgt
     4321 aggcggtgct acagagttct tgaagtggtg gcctaactac ggctacacta gaagaacagt
     4381 atttggtatc tgcgctctgc tgaagccagt taccttcgga aaaagagttg gtagctcttg
     4441 atccggcaaa caaaccaccg ctggtagcgg tggttttttt gtttgcaagc agcagattac
     4501 gcgcagaaaa aaaggatctc aagaagatcc tttgatcttt tctacggggt ctgacgctca
     4561 gtggaacgaa aactcacgtt aagggatttt ggtcatgaga ttatcaaaaa ggatcttcac
     4621 ctagatcctt ttaaattaaa aatgaagttt taaatcaatc taaagtatat atgagtaaac
     4681 ttggtctgac agttaccaat gcttaatcag tgaggcacct atctcagcga tctgtctatt
     4741 tcgttcatcc atagttgcct gactccccgt cgtgtagata actacgatac gggagggctt
     4801 accatctggc cccagtgctg caatgatacc gcgagaccca cgctcaccgg ctccagattt
     4861 atcagcaata aaccagccag ccggaagggc cgagcgcaga agtggtcctg caactttatc
     4921 cgcctccatc cagtctatta attgttgccg ggaagctaga gtaagtagtt cgccagttaa
     4981 tagtttgcgc aacgttgttg ccattgctac aggcatcgtg gtgtcacgct cgtcgtttgg
     5041 tatggcttca ttcagctccg gttcccaacg atcaaggcga gttacatgat cccccatgtt
     5101 gtgcaaaaaa gcggttagct ccttcggtcc tccgatcgtt gtcagaagta agttggccgc
     5161 agtgttatca ctcatggtta tggcagcact gcataattct cttactgtca tgccatccgt
     5221 aagatgcttt tctgtgactg gtgagtactc aaccaagtca ttctgagaat agtgtatgcg
     5281 gcgaccgagt tgctcttgcc cggcgtcaat acgggataat accgcgccac atagcagaac
     5341 tttaaaagtg ctcatcattg gaaaacgttc ttcggggcga aaactctcaa ggatcttacc
     5401 gctgttgaga tccagttcga tgtaacccac tcgtgcaccc aactgatctt cagcatcttt
     5461 tactttcacc agcgtttctg ggtgagcaaa aacaggaagg caaaatgccg caaaaaaggg
     5521 aataagggcg acacggaaat gttgaatact catactcttc ctttttcaat attattgaag
     5581 catttatcag ggttattgtc tcatgagcgg atacatattt gaatgtattt agaaaaataa
     5641 acaaataggg gttccgcgca catttccccg aaaagtgcca cctaaattgt aagcgttaat
     5701 attttgttaa aattcgcgtt aaatttttgt taaatcagct cattttttaa ccaataggcc
     5761 gaaatcggca aaatccctta taaatcaaaa gaatagaccg agatagggtt gagtgttgtt
     5821 ccagtttgga acaagagtcc actattaaag aacgtggact ccaacgtcaa agggcgaaaa
     5881 accgtctatc agggcgatgg cccactacgt gaaccatcac cctaatcaag ttttttgggg
     5941 tcgaggtgcc gtaaagcact aaatcggaac cctaaaggga gcccccgatt tagagcttga
     6001 cggggaaagc cggcgaacgt ggcgagaaag gaagggaaga aagcgaaagg agcgggcgct
     6061 agggcgctgg caagtgtagc ggtcacgctg cgcgtaacca ccacacccgc cgcgcttaat
     6121 gcgccgctac agggcgcgtc ccattcgcca ttcaggctgc gcaactgttg ggaagggcga
     6181 tcggtgcggg cctcttcgct attacgccag ctggcgaaag ggggatgtgc tgcaaggcga
     6241 ttaagttggg taacgccagg gttttcccag tcacgacgtt gtaaaacgac ggccagtgag
     6301 cgcgcgtaat acgactcact atagggcgaa ttggagctcc accgcggtgg cggccgctct
     6361 aga
//
