# Supplementary material for: Vesicular Stomatitis Virus as a Platform for Protease Activity Measurements
Source: Curr Protoc. 2024 Nov 21;4(11):e70062. doi: 10.1002/cpz1.70062 (PMC11580764; doi:10.1002/cpz1.70062)
Supplement: Supplementary file 11 — Supplemental sequence 7. HIV Gag‐Pro‐Pol expression plasmid. [file CPZ1-4-0-s002.gb]

LOCUS       Supplemental_Sequence_7_Gag-Pro-Pol       12150 bp    DNA     circular UNA 28-JUL-2024
DEFINITION  pCMVdelta8_91; pG32231; HIV packaging construct.
ACCESSION   urn.local...7e-i0h9hc0
VERSION     urn.local...7e-i0h9hc0
KEYWORDS    .
SOURCE      
  ORGANISM  .
FEATURES             Location/Qualifiers
     gene            1..601
                     /Clone_Manager_'Draw_As'="Gene"
                     /label="hCMV"
     gene            855..2355
                     /Clone_Manager_'Draw_As'="Gene"
                     /label="gag"
     gene            2619..5159
                     /Clone_Manager_'Draw_As'="Gene"
                     /label="pol"
     gene            5106..5176
                     /Clone_Manager_'Draw_As'="Gene"
                     /label="delta vif"
     gene            5169..5217
                     /Clone_Manager_'Draw_As'="Gene"
                     /label="delta vpr"
     gene            5255..5469
                     /Name="tat exon 1"
                     /Clone_Manager_'Draw_As'="Gene"
                     /label="tat exon 1"
     gene            5395..5469
                     /Name="Rev exon1"
                     /Clone_Manager_'Draw_As'="Gene"
                     /label="Rev exon1"
     gene            5489..5580
                     /Clone_Manager_'Draw_As'="Gene"
                     /label="delta vpu"
     gene            5589..6761
                     /Clone_Manager_'Draw_As'="Gene"
                     /label="delta env"
     misc_feature    5746..5950
                     /Clone_Manager_'Draw_As'="Region"
                     /label="RRE (Rev response element)"
     gene            6346..6390
                     /Clone_Manager_'Draw_As'="Gene"
                     /label="tat exon2"
     gene            6346..6639
                     /Clone_Manager_'Draw_As'="Gene"
                     /label="Rev exon2"
     gene            8052..8908
                     /Clone_Manager_'Draw_As'="Gene"
                     /label="Amp"
     gene            9929..10072
                     /Clone_Manager_'Draw_As'="Gene"
                     /label="SV40"
     gene            10246..11679
                     /Clone_Manager_'Draw_As'="Gene"
                     /label="gpt"
ORIGIN      
        1 ttgattattg actagttatt aatagtaatc aattacgggg tcattagttc atagcccata
       61 tatggagttc cgcgttacat aacttacggt aaatggcccg cctggctgac cgcccaacga
      121 cccccgccca ttgacgtcaa taatgacgta tgttcccata gtaacgccaa tagggacttt
      181 ccattgacgt caatgggtgg agtatttacg gtaaactgcc cacttggcag tacatcaagt
      241 gtatcatatg ccaagtacgc cccctattga cgtcaatgac ggtaaatggc ccgcctggca
      301 ttatgcccag tacatgacct tatgggactt tcctacttgg cagtacatct acgtattagt
      361 catcgctatt accatggtga tgcggttttg gcagtacatc aatgggcgtg gatagcggtt
      421 tgactcacgg ggatttccaa gtctccaccc cattgacgtc aatgggagtt tgttttggca
      481 ccaaaatcaa cgggactttc caaaatgtcg taacaactcc gccccattga cgcaaatggg
      541 cggtaggcgt gtacggtggg aggtctatat aagcagagct cgtttagtga accgtcagat
      601 cgcctggaga cgccatccac gctgttttga cctccataga agacaccggg accgatccag
      661 cctccgcggc cgggaacggt gcattggaac gcggattccc cgtgccaaga gtgacgtaag
      721 taccgcctat agagtctata ggcccacccc cttggcttct tatgcgacgg atcgatcccg
      781 taataagctt cgaggtccgc ggccggccgc gttgacgcgc acggcaagag gcgaggggcg
      841 gcgactggtg agagatgggt gcgagagcgt cagtattaag cgggggagaa ttagatcgat
      901 gggaaaaaat tcggttaagg ccagggggaa agaaaaaata taaattaaaa catatagtat
      961 gggcaagcag ggagctagaa cgattcgcag ttaatcctgg cctgttagaa acatcagaag
     1021 gctgtagaca aatactggga cagctacaac catcccttca gacaggatca gaagaactta
     1081 gatcattata taatacagta gcaaccctct attgtgtgca tcaaaggata gagataaaag
     1141 acaccaagga agctttagac aagatagagg aagagcaaaa caaaagtaag aaaaaagcac
     1201 agcaagcagc agctgacaca ggacacagca atcaggtcag ccaaaattac cctatagtgc
     1261 agaacatcca ggggcaaatg gtacatcagg ccatatcacc tagaacttta aatgcatggg
     1321 taaaagtagt agaagagaag gctttcagcc cagaagtgat acccatgttt tcagcattat
     1381 cagaaggagc caccccacaa gatttaaaca ccatgctaaa cacagtgggg ggacatcaag
     1441 cagccatgca aatgttaaaa gagaccatca atgaggaagc tgcagaatgg gatagagtgc
     1501 atccagtgca tgcagggcct attgcaccag gccagatgag agaaccaagg ggaagtgaca
     1561 tagcaggaac tactagtacc cttcaggaac aaataggatg gatgacacat aatccaccta
     1621 tcccagtagg agaaatctat aaaagatgga taatcctggg attaaataaa atagtaagaa
     1681 tgtatagccc taccagcatt ctggacataa gacaaggacc aaaggaaccc tttagagact
     1741 atgtagaccg attctataaa actctaagag ccgagcaagc ttcacaagag gtaaaaaatt
     1801 ggatgacaga aaccttgttg gtccaaaatg cgaacccaga ttgtaagact attttaaaag
     1861 cattgggacc aggagcgaca ctagaagaaa tgatgacagc atgtcaggga gtggggggac
     1921 ccggccataa agcaagagtt ttggctgaag caatgagcca agtaacaaat ccagctacca
     1981 taatgataca gaaaggcaat tttaggaacc aaagaaagac tgttaagtgt ttcaattgtg
     2041 gcaaagaagg gcacatagcc aaaaattgca gggcccctag gaaaaagggc tgttggaaat
     2101 gtggaaagga aggacaccaa atgaaagatt gtactgagag acaggctaat tttttaggga
     2161 agatctggcc ttcccacaag ggaaggccag ggaattttct tcagagcaga ccagagccaa
     2221 cagccccacc agaagagagc ttcaggtttg gggaagagac aacaactccc tctcagaagc
     2281 aggagccgat agacaaggaa ctgtatcctt tagcttccct cagatcactc tttggcagcg
     2341 acccctcgtc acaataaaga taggggggca attaaaggaa gctctattag atacaggagc
     2401 agatgataca gtattagaag aaatgaattt gccaggaaga tggaaaccaa aaatgatagg
     2461 gggaattgga ggttttatca aagtaagaca gtatgatcag atactcatag aaatctgcgg
     2521 acataaagct ataggtacag tattagtagg acctacacct gtcaacataa ttggaagaaa
     2581 tctgttgact cagattggct gcactttaaa ttttcccatt agtcctattg agactgtacc
     2641 agtaaaatta aagccaggaa tggatggccc aaaagttaaa caatggccat tgacagaaga
     2701 aaaaataaaa gcattagtag aaatttgtac agaaatggaa aaggaaggaa aaatttcaaa
     2761 aattgggcct gaaaatccat acaatactcc agtatttgcc ataaagaaaa aagacagtac
     2821 taaatggaga aaattagtag atttcagaga acttaataag agaactcaag atttctggga
     2881 agttcaatta ggaataccac atcctgcagg gttaaaacag aaaaaatcag taacagtact
     2941 ggatgtgggc gatgcatatt tttcagttcc cttagataaa gacttcagga agtatactgc
     3001 atttaccata cctagtataa acaatgagac accagggatt agatatcagt acaatgtgct
     3061 tccacaggga tggaaaggat caccagcaat attccagtgt agcatgacaa aaatcttaga
     3121 gccttttaga aaacaaaatc cagacatagt catctatcaa tacatggatg atttgtatgt
     3181 aggatctgac ttagaaatag ggcagcatag aacaaaaata gaggaactga gacaacatct
     3241 gttgaggtgg ggatttacca caccagacaa aaaacatcag aaagaacctc cattcctttg
     3301 gatgggttat gaactccatc ctgataaatg gacagtacag cctatagtgc tgccagaaaa
     3361 ggacagctgg actgtcaatg acatacagaa attagtggga aaattgaatt gggcaagtca
     3421 gatttatgca gggattaaag taaggcaatt atgtaaactt cttaggggaa ccaaagcact
     3481 aacagaagta gtaccactaa cagaagaagc agagctagaa ctggcagaaa acagggagat
     3541 tctaaaagaa ccggtacatg gagtgtatta tgacccatca aaagacttaa tagcagaaat
     3601 acagaagcag gggcaaggcc aatggacata tcaaatttat caagagccat ttaaaaatct
     3661 gaaaacagga aagtatgcaa gaatgaaggg tgcccacact aatgatgtga aacaattaac
     3721 agaggcagta caaaaaatag ccacagaaag catagtaata tggggaaaga ctcctaaatt
     3781 taaattaccc atacaaaagg aaacatggga agcatggtgg acagagtatt ggcaagccac
     3841 ctggattcct gagtgggagt ttgtcaatac ccctccctta gtgaagttat ggtaccagtt
     3901 agagaaagaa cccataatag gagcagaaac tttctatgta gatggggcag ccaataggga
     3961 aactaaatta ggaaaagcag gatatgtaac tgacagagga agacaaaaag ttgtccccct
     4021 aacggacaca acaaatcaga agactgagtt acaagcaatt catctagctt tgcaggattc
     4081 gggattagaa gtaaacatag tgacagactc acaatatgca ttgggaatca ttcaagcaca
     4141 accagataag agtgaatcag agttagtcag tcaaataata gagcagttaa taaaaaagga
     4201 aaaagtctac ctggcatggg taccagcaca caaaggaatt ggaggaaatg aacaagtaga
     4261 taaattggtc agtgctggaa tcaggaaagt actattttta gatggaatag ataaggccca
     4321 agaagaacat gagaaatatc acagtaattg gagagcaatg gctagtgatt ttaacctacc
     4381 acctgtagta gcaaaagaaa tagtagccag ctgtgataaa tgtcagctaa aaggggaagc
     4441 catgcatgga caagtagact gtagcccagg aatatggcag ctagattgta cacatttaga
     4501 aggaaaagtt atcttggtag cagttcatgt agccagtgga tatatagaag cagaagtaat
     4561 tccagcagag acagggcaag aaacagcata cttcctctta aaattagcag gaagatggcc
     4621 agtaaaaaca gtacatacag acaatggcag caatttcacc agtactacag ttaaggccgc
     4681 ctgttggtgg gcggggatca agcaggaatt tggcattccc tacaatcccc aaagtcaagg
     4741 agtaatagaa tctatgaata aagaattaaa gaaaattata ggacaggtaa gagatcaggc
     4801 tgaacatctt aagacagcag tacaaatggc agtattcatc cacaatttta aaagaaaagg
     4861 ggggattggg gggtacagtg caggggaaag aatagtagac ataatagcaa cagacataca
     4921 aactaaagaa ttacaaaaac aaattacaaa aattcaaaat tttcgggttt attacaggga
     4981 cagcagagat ccagtttgga aaggaccagc aaagctcctc tggaaaggtg aaggggcagt
     5041 agtaatacaa gataatagtg acataaaagt agtgccaaga agaaaagcaa agatcatcag
     5101 ggattatgga aaacagatgg caggtgatga ttgtgtggca agtagacagg atgaggatta
     5161 acacatggaa ttctgcaaca actgctgttt atccatttca gaattgggtg tcgacatagc
     5221 agaataggcg ttactcgaca gaggagagca agaaatggag ccagtagatc ctagactaga
     5281 gccctggaag catccaggaa gtcagcctaa aactgcttgt accaattgct attgtaaaaa
     5341 gtgttgcttt cattgccaag tttgtttcat gacaaaagcc ttaggcatct cctatggcag
     5401 gaagaagcgg agacagcgac gaagagctca tcagaacagt cagactcatc aagcttctct
     5461 atcaaagcag taagtagtac atgtaatgca acctataata gtagcaatag tagcattagt
     5521 agtagcaata ataatagcaa tagttgtgtg gtccatagta atcatagaat ataggaaaat
     5581 ggccgctgat cttcagacct ggaggaggag atatgaggga caattggaga agtgaattat
     5641 ataaatataa agtagtaaaa attgaaccat taggagtagc acccaccaag gcaaagagaa
     5701 gagtggtgca gagagaaaaa agagcagtgg gaataggagc tttgttcctt gggttcttgg
     5761 gagcagcagg aagcactatg ggcgcagcgt caatgacgct gacggtacag gccagacaat
     5821 tattgtctgg tatagtgcag cagcagaaca atttgctgag ggctattgag gcgcaacagc
     5881 atctgttgca actcacagtc tggggcatca agcagctcca ggcaagaatc ctggctgtgg
     5941 aaagatacct aaaggatcaa cagctcctgg ggatttgggg ttgctctgga aaactcattt
     6001 gcaccactgc tgtgccttgg aatgctagtt ggagtaataa atctctggaa cagatttgga
     6061 atcacacgac ctggatggag tgggacagag aaattaacaa ttacacaagc ttaatacact
     6121 ccttaattga agaatcgcaa aaccagcaag aaaagaatga acaagaatta ttggaattag
     6181 ataaatgggc aagtttgtgg aattggttta acataacaaa ttggctgtgg tatataaaat
     6241 tattcataat gatagtagga ggcttggtag gtttaagaat agtttttgct gtactttcta
     6301 tagtgaatag agttaggcag ggatattcac cattatcgtt tcagacccac ctcccaaccc
     6361 cgaggggacc cgacaggccc gaaggaatag aagaagaagg tggagagaga gacagagaca
     6421 gatccattcg attagtgaac ggatccttgg cacttatctg ggacgatctg cggagcctgt
     6481 gcctcttcag ctaccaccgc ttgagagact tactcttgat tgtaacgagg attgtggaac
     6541 ttctgggacg cagggggtgg gaagccctca aatattggtg gaatctccta caatattgga
     6601 gtcaggagct aaagaatagt gctgttagct tgctcaatgc cacagccata gcagtagctg
     6661 aggggacaga tagggttata gaagtagtac aaggagcttg tagagctatt cgccacatac
     6721 ctagaagaat aagacagggc ttggaaagga ttttgctata agctcgaggc cgccccggtg
     6781 accttcagac cttggcactg gaggtggccc ggcagaagcg cggcatcgtg gatcagtgct
     6841 gcaccagcat ctgctctctc taccaactgg agaactactg caactaggcc caccactacc
     6901 ctgtccaccc ctctgcaatg aataaaacct ttgaaagagc actacaagtt gtgtgtacat
     6961 gcgtgcatgt gcatatgtgg tgcgggggga acatgagtgg ggctggctgg agtggcgatg
     7021 ataagctgtc aaacatgaga attaattctt gaagacgaaa gggcctcgtg atacgcctat
     7081 ttttataggt taatgtcatg ataataatgg tttcttagtc tagaattaat tccgtgtatt
     7141 ctatagtgtc acctaaatcg tatgtgtatg atacataagg ttatgtatta attgtagccg
     7201 cgttctaacg acaatatgta caagcctaat tgtgtagcat ctggcttact gaagcagacc
     7261 ctatcatctc tctcgtaaac tgccgtcaga gtcggtttgg ttggacgaac cttctgagtt
     7321 tctggtaacg ccgtcccgca cccggaaatg gtcagcgaac caatcagcag ggtcatcgct
     7381 agccagatcc tctacgccgg acgcatcgtg gccggcatca ccggcgccac aggtgcggtt
     7441 gctggcgcct atatcgccga catcaccgat ggggaagatc gggctcgcca cttcgggctc
     7501 atgagcgctt gtttcggcgt gggtatggtg gcaggccccg tggccggggg actgttgggc
     7561 gccatctcct tgcatgcacc attccttgcg gcggcggtgc tcaacggcct caacctacta
     7621 ctgggctgct tcctaatgca ggagtcgcat aagggagagc gtcgaatggt gcactctcag
     7681 tacaatctgc tctgatgccg catagttaag ccagccccga cacccgccaa cacccgctga
     7741 cgcgccctga cgggcttgtc tgctcccggc atccgcttac agacaagctg tgaccgtctc
     7801 cgggagctgc atgtgtcaga ggttttcacc gtcatcaccg aaacgcgcga gacgaaaggg
     7861 cctcgtgata cgcctatttt tataggttaa tgtcatgata ataatggttt cttagacgtc
     7921 aggtggcact tttcggggaa atgtgcgcgg aacccctatt tgtttatttt tctaaataca
     7981 ttcaaatatg tatccgctca tgagacaata accctgataa atgcttcaat aatattgaaa
     8041 aaggaagagt atgagtattc aacatttccg tgtcgccctt attccctttt ttgcggcatt
     8101 ttgccttcct gtttttgctc acccagaaac gctggtgaaa gtaaaagatg ctgaagatca
     8161 gttgggtgca cgagtgggtt acatcgaact ggatctcaac agcggtaaga tccttgagag
     8221 ttttcgcccc gaagaacgtt ttccaatgat gagcactttt aaagttctgc tatgtggcgc
     8281 ggtattatcc cgtattgacg ccgggcaaga gcaactcggt cgccgcatac actattctca
     8341 gaatgacttg gttgagtact caccagtcac agaaaagcat cttacggatg gcatgacagt
     8401 aagagaatta tgcagtgctg ccataaccat gagtgataac actgcggcca acttacttct
     8461 gacaacgatc ggaggaccga aggagctaac cgcttttttg cacaacatgg gggatcatgt
     8521 aactcgcctt gatcgttggg aaccggagct gaatgaagcc ataccaaacg acgagcgtga
     8581 caccacgatg cctgtagcaa tggcaacaac gttgcgcaaa ctattaactg gcgaactact
     8641 tactctagct tcccggcaac aattaataga ctggatggag gcggataaag ttgcaggacc
     8701 acttctgcgc tcggcccttc cggctggctg gtttattgct gataaatctg gagccggtga
     8761 gcgtgggtct cgcggtatca ttgcagcact ggggccagat ggtaagccct cccgtatcgt
     8821 agttatctac acgacgggga gtcaggcaac tatggatgaa cgaaatagac agatcgctga
     8881 gataggtgcc tcactgatta agcattggta actgtcagac caagtttact catatatact
     8941 ttagattgat ttaaaacttc atttttaatt taaaaggatc taggtgaaga tcctttttga
     9001 taatctcatg accaaaatcc cttaacgtga gttttcgttc cactgagcgt cagaccccgt
     9061 agaaaagatc aaaggatctt cttgagatcc tttttttctg cgcgtaatct gctgcttgca
     9121 aacaaaaaaa ccaccgctac cagcggtggt ttgtttgccg gatcaagagc taccaactct
     9181 ttttccgaag gtaactggct tcagcagagc gcagatacca aatactgttc ttctagtgta
     9241 gccgtagtta ggccaccact tcaagaactc tgtagcaccg cctacatacc tcgctctgct
     9301 aatcctgtta ccagtggctg ctgccagtgg cgataagtcg tgtcttaccg ggttggactc
     9361 aagacgatag ttaccggata aggcgcagcg gtcgggctga acggggggtt cgtgcacaca
     9421 gcccagcttg gagcgaacga cctacaccga actgagatac ctacagcgtg agctatgaga
     9481 aagcgccacg cttcccgaag ggagaaaggc ggacaggtat ccggtaagcg gcagggtcgg
     9541 aacaggagag cgcacgaggg agcttccagg gggaaacgcc tggtatcttt atagtcctgt
     9601 cgggtttcgc cacctctgac ttgagcgtcg atttttgtga tgctcgtcag gggggcggag
     9661 cctatggaaa aacgccagca acgcggcctt tttacggttc ctggcctttt gctggccttt
     9721 tgctcacatg ttctttcctg cgttatcccc tgattctgtg gataaccgta ttaccgcctt
     9781 tgagtgagct gataccgctc gccgcagccg aacgaccgag cgcagcgagt cagtgagcga
     9841 ggaagcggaa gagcgcccaa tacgcaaacc gcctctcccc gcgcgttggc cgattcatta
     9901 atgcagctgt ggaatgtgtg tcagttaggg tgtggaaagt ccccaggctc cccagcaggc
     9961 agaagtatgc aaagcatgca tctcaattag tcagcaacca ggtgtggaaa gtccccaggc
    10021 tccccagcag gcagaagtat gcaaagcatg catctcaatt agtcagcaac catagtcccg
    10081 cccctaactc cgcccatccc gcccctaact ccgcccagtt ccgcccattc tccgccccat
    10141 ggctgactaa ttttttttat ttatgcagag gccgaggccg cctcggcctc tgagctattc
    10201 cagaagtagt gaggaggctt ttttggaggc ctaggctttt gcaaaaagct tggacacaag
    10261 acaggcttgc gagatatgtt tgagaatacc actttatccc gcgtcaggga gaggcagtgc
    10321 gtaaaaagac gcggactcat gtgaaatact ggtttttagt gcgccagatc tctataatct
    10381 cgcgcaacct attttcccct cgaacacttt ttaagccgta gataaacagg ctgggacact
    10441 tcacatgagc gaaaaataca tcgtcacctg ggacatgttg cagatccatg cacgtaaact
    10501 cgcaagccga ctgatgcctt ctgaacaatg gaaaggcatt attgccgtaa gccgtggcgg
    10561 tctgtaccgg gtgcgttact ggcgcgtgaa ctgggtattc gtcatgtcga taccgtttgt
    10621 atttccagct acgatcacga caaccagcgc gagcttaaag tgctgaaacg cgcagaaggc
    10681 gatggcgaag gcttcatcgt tattgatgac ctggtggata ccggtggtac tgcggttgcg
    10741 attcgtgaaa tgtatccaaa agcgcacttt gtcaccatct tcgcaaaacc ggctggtcgt
    10801 ccgctggttg atgactatgt tgttgatatc ccgcaagata cctggattga acagccgtgg
    10861 gatatgggcg tcgtattcgt cccgccaatc tccggtcgct aatcttttca acgcctggca
    10921 ctgccgggcg ttgttctttt taacttcagg cgggttacaa tagtttccag taagtattct
    10981 ggaggctgca tccatgacac aggcaaacct gagcgaaacc ctgttcaaac cccgctttaa
    11041 acatcctgaa acctcgacgc tagtccgccg ctttaatcac ggcgcacaac cgcctgtgca
    11101 gtcggccctt gatggtaaaa ccatccctca ctggtatcgc atgattaacc gtctgatgtg
    11161 gatctggcgc ggcattgacc cacgcgaaat cctcgacgtc caggcacgta ttgtgatgag
    11221 cgatgccgaa cgtaccgacg atgatttata cgatacggtg attggctacc gtggcggcaa
    11281 ctggatttat gagtgggccc cggatctttg tgaaggaacc ttacttctgt ggtgtgacat
    11341 aattggacaa actacctaca gagatttaaa gctctaaggt aaatataaaa tttttaaccc
    11401 ggatctttgt gaaggaacct tacttctgtg gtgtgacata attggacaaa ctacctacag
    11461 agatttaaag ctctaaggta aatataaaat ttttaagtgt ataatgtgtt aaactactga
    11521 ttctaattgt ttgtgtattt tagattccaa cctatggaac tgatgaatgg gagcagtggt
    11581 ggaatgcctt taatgaggaa aacctgtttt gctcagaaga aatgccatct agtgatgatg
    11641 aggctactgc tgactctcaa cattctactc ctccaaaaaa gaagagaaag gtagaagacc
    11701 ccaaggactt tccttcagaa ttgctaagtt ttttgagtca tgctgtgttt agtaatagaa
    11761 ctcttgcttg ctttgctatt tacaccacaa aggaaaaagc tgcactgcta tacaagaaaa
    11821 ttatggaaaa atattctgta acctttataa gtaggcataa cagttataat cataacatac
    11881 tgttttttct tactccacac aggcatagag tgtctgctat taataactat gctcaaaaat
    11941 tgtgtacctt tagcttttta atttgtaaag gggttaataa ggaatatttg atgtatagtg
    12001 ccttgactag agatcataat cagccatacc acatttgtag aggttttact tgctttaaaa
    12061 aacctcccac acctccccct gaacctgaaa cataaaatga atgcaattgt tgttgttggg
    12121 ctgcaggaat taattcgagc tcgcccgaca
//
